# Supplementary material for: Comparative Genomics and Adaptive Evolution of Bifidobacterium adolescentis in Geographically Distinct Human Gut Populations
Source: Foods. 2025 Aug 6;14(15):2747. doi: 10.3390/foods14152747 (PMC12345859; doi:10.3390/foods14152747)
Supplement: Supplementary file 1 [file foods-14-02747-s001.zip]

Archive with 5 entries (5 files):
- Table S1 Basic information of 515 strains of B. adolescentis in NCBI.xlsx
- Table S2 Basic information of 28 strains of B. adolescentis.xlsx
- Table S3 CAZys annotation results of 543 strains of B. adolescentis.xlsx
- Table S4 COG annotation results of 543 strains of B. adolescentis.xlsx
- Table S5 Identification information of CRISPR-Cas Systemn for B. adolescentis.xlsx
