# Supplementary material for: Comparative Genomics and Adaptive Evolution of Bifidobacterium adolescentis in Geographically Distinct Human Gut Populations
Source: Foods. 2025 Aug 6;14(15):2747. doi: 10.3390/foods14152747 (PMC12345859; doi:10.3390/foods14152747)
Supplement: Supplementary file 1 [file foods-14-02747-s001.zip › Table S1 Basic information of 515 strains of B. adolescentis in NCBI.xlsx]

## Sheet: Sheet1
Accession NCBI	Isolation Source	Isolation place	Genome Size(Mb)	GC (%)	N50	CDSs	No. of Scaffolds	Completeness (%)	Contamination (%)
GCA_001406735.1_13414_6_46	feces	United Kingdom	2.15442	59.31	229739	1811	17	98.72	0
GCA_015548985.1_ASM1554898v1	stool	USA	2.28773	59.18	111609	1967	96	98.64	1.97
GCA_015554265.1_ASM1555426v1	stool	USA	2.06853	59.35	99048	1725	45	100	1
GCA_020686885.1_ASM2068688v1	feces	Germany: Aachen	2.13259	59.34	103443	1810	46	99.55	0
GCA_027671425.1_ASM2767142v1	fecal material	China: Shenzhen	2.03563	59.32	37495	1779	116	99.28	0.83
GCA_027690435.1_ASM2769043v1	fecal material	China: Shenzhen	2.33924	58.87	80293	2004	163	99.55	4.61
GCA_039063605.1_ASM3906360v1	human feces	USA: New York	2.13469	59.36	58211	1824	61	99.85	0.45
GCA_039067425.1_ASM3906742v1	human feces	USA: New York	2.04326	59.54	60915	1749	67	99.04	0.23
GCA_039733765.1_ASM3973376v1	human feces	USA: New York	2.0494	59.25	62896	1723	60	99.15	0.45
GCA_039733785.1_ASM3973378v1	human feces	USA: New York	2.08054	59.19	53621	1789	60	98.27	0.13
GCA_039734205.1_ASM3973420v1	human feces	USA: New York	2.15094	59.26	64906	1897	71	100	0.53
GCA_039754535.1_ASM3975453v1	human feces	USA: New York	2.08785	59.18	77994	1798	53	98.79	0.53
GCA_039759795.1_ASM3975979v1	human feces	USA: New York	2.11814	59.41	45760	1795	82	99.76	1.09
GCA_039759815.1_ASM3975981v1	human feces	USA: New York	2.32166	59.46	103685	2088	34	100	0.68
GCA_039759855.1_ASM3975985v1	human feces	USA: New York	2.43575	59.49	141747	2210	35	100	1.59
GCA_039760095.1_ASM3976009v1	human feces	USA: New York	2.06853	59.35	99048	1726	45	100	1
GCA_039760135.1_ASM3976013v1	human feces	USA: New York	2.11679	59.27	91925	1815	37	100	0.53
GCA_039760175.1_ASM3976017v1	human feces	USA: New York	2.07365	59.36	252082	1726	25	99.55	0.55
GCA_040093485.1_ASM4009348v1	fecal material	Germany:Aachen	2.13256	59.35	89454	1809	60	99.55	0
GCA_040911665.1_ASM4091166v1	human feces	USA: New York	2.31739	59.4	24006	2113	176	98.81	1.36
GCA_040911685.1_ASM4091168v1	human feces	USA: New York	2.17185	59.48	102552	1830	46	99.91	0
GCA_040911705.1_ASM4091170v1	human feces	USA: New York	2.17018	59.47	110540	1834	41	99.55	0
GCA_040911765.1_ASM4091176v1	human feces	USA: New York	2.16699	59.47	54030	1843	80	98.39	0
GCA_040917505.1_ASM4091750v1	human feces	USA: New York	2.13404	59.35	250891	1814	23	98.18	0.45
GCA_040917565.1_ASM4091756v1	human feces	USA: New York	2.17034	59.18	132376	1858	34	99.55	0.45
GCA_040917585.1_ASM4091758v1	human feces	USA: New York	2.13474	59.35	88869	1832	56	99.09	1.14
GCA_040917605.1_ASM4091760v1	human feces	USA: New York	2.15151	59.53	47498	1858	95	98.73	1.02
GCA_040917625.1_ASM4091762v1	human feces	USA: New York	2.1521	59.51	62068	1844	76	99.24	0
GCA_040917645.1_ASM4091764v1	human feces	USA: New York	2.14982	59.53	59610	1853	66	98.45	0.38
GCA_040917685.1_ASM4091768v1	human feces	USA: New York	2.1516	59.51	57308	1835	79	98.89	0.4
GCA_040917705.1_ASM4091770v1	human feces	USA: New York	2.15745	59.52	43593	1856	93	98.33	0.24
GCA_040917785.1_ASM4091778v1	human feces	USA: New York	2.22084	59.17	96357	1902	56	100	0
GCA_040917985.1_ASM4091798v1	human feces	USA: New York	2.3863	59.85	92651	2138	53	100	1.14
GCA_040921725.1_ASM4092172v1	human feces	USA: New York	2.06702	59.38	45150	1755	85	97.42	0.83
GCA_040921745.1_ASM4092174v1	human feces	USA: New York	2.11977	59.35	21401	1906	157	99.04	1.73
GCA_040921785.1_ASM4092178v1	human feces	USA: New York	2.11827	59.26	143361	1799	39	99.45	0
GCA_040921805.1_ASM4092180v1	human feces	USA: New York	2.1171	59.28	95333	1805	42	99.04	0.09
GCA_040921825.1_ASM4092182v1	human feces	USA: New York	2.11426	59.34	21144	1908	173	97.8	1.7
GCA_040921845.1_ASM4092184v1	human feces	USA: New York	2.2652	60.01	29588	2093	139	98.98	1.86
GCA_040921865.1_ASM4092186v1	human feces	USA: New York	2.23394	60.02	25504	2052	151	97.8	0.61
GCA_040921885.1_ASM4092188v1	feces	USA: New York	2.26531	60.01	29225	2072	127	97.94	0.15
GCA_040927765.1_ASM4092776v1	feces	USA: New York	2.06065	59.2	149994	1794	29	99.09	0.09
GCA_040927985.1_ASM4092798v1	feces	USA: New York	2.05714	59.47	95644	1741	42	100	0.45
GCA_040928025.1_ASM4092802v1	feces	USA: New York	2.12427	59.51	135624	1799	40	99.94	3.5
GCA_046763255.1_ASM4676325v1	stool sample from recent mother	United Kingdom: Norwich	2.04193	59.67	70059	1714	65	100	0.45
GCA_046763305.1_ASM4676330v1	stool sample from recent mother	United Kingdom: Norwich	2.13914	59.28	75146	1837	69	100	0.08
GCA_046763345.1_ASM4676334v1	stool sample from recent mother	United Kingdom: Norwich	2.19026	59.33	82722	1909	54	100	0.08
GCA_046763405.1_ASM4676340v1	stool sample from recent mother	United Kingdom: Norwich	2.13808	59.38	78742	1876	48	100	0.45
GCA_049205335.1_ASM4920533v1	feces	Spain:Valencia	2.18899	59.27	94951	1911	73	100	0.62
GCF_000817995.1_ASM81799v1	human feces	China: village Bama, guangxi	2.07302	59.29	2173720	1755	1	100	0
GCF_001010915.1_ASM101091v1	feces	Russia:Tver	2.20839	59.35	176326	1933	34	100	0.45
GCF_001406215.1_13470_2_69	feces	United Kingdom	2.13063	59.39	464622	1793	10	100	0.09
GCF_001406455.1_13414_6_8	feces	United Kingdom	2.20494	59.37	425064	1923	15	98.85	0.45
GCF_001406735.1_13414_6_46	feces	United Kingdom	2.15442	59.31	229739	1811	17	98.72	0
GCF_001756865.1_ASM175686v1	feces	Russia: Central region	2.31263	59.76	507062	2012	45	100	0.09
GCF_002075965.1_Bbif1892B	Infant Stool	Italy	2.05121	59.35	646478	1723	11	99.55	0
GCF_002107925.1_Bado42Bv1	feces	Italy: Parma	2.11024	59.17	531841	1812	15	100	0.11
GCF_002107955.1_Bado70Bv1	feces	Italy: Parma	2.10965	58.76	277024	1770	14	100	0
GCF_002107975.1_BadoAL124v1	feces	Italy: Parma	1.99786	59.38	1211119	1682	8	100	0
GCF_002107995.1_BadoLMG10734v1	feces	Italy: Parma	2.04909	59.19	546772	1682	20	100	0
GCF_002108015.1_Bado487Bv1	feces	Italy: Parma	2.47743	59.06	1843816	2217	11	100	1.21
GCF_002108035.2_ASM210803v2	feces	Italy: Parma	2.27966	59.33	2390400	2049	1	100	0.83
GCF_002108045.1_BadoAD28v1	feces	Italy: Parma	2.26947	59.94	381314	2006	26	100	0
GCF_002108075.1_BadoAL462v1	feces	Italy: Parma	2.10625	59.54	418755	1773	17	100	0.96
GCF_002108095.1_BadoAD467v1	feces	Italy: Parma	2.10097	59.06	416655	1816	12	100	0.3
GCF_002108135.1_BadoLMG10733v1	Intestine of adult	Italy: Parma	1.98768	59.19	1253684	1673	8	100	0
GCF_002108165.1_BadoLMG188971	feces	Italy: Parma	2.04734	59.78	127122	1767	33	100	0.45
GCF_003030905.1_ASM303090v1	infant faece	China	2.09086	59.58	2192428	1794	1	100	0.15
GCF_003429385.1_ASM342938v1	Korean adult feces	South Korea: Bundang	2.09981	59.29	2201808	1756	1	100	0.15
GCF_003436185.1_ASM343618v1	feces	China: Shenzhen	2.05076	59.14	420367	1702	13	100	0
GCF_003437735.1_ASM343773v1	feces	China: Shenzhen	2.16076	59.58	378399	1887	22	100	0.2
GCF_003437755.1_ASM343775v1	feces	China: Shenzhen	2.0633	59.21	1115545	1773	23	100	0.3
GCF_003437775.1_ASM343777v1	feces	China: Shenzhen	2.06231	59.21	1115497	1771	23	100	0.3
GCF_003457765.1_ASM345776v1	feces	China: Shenzhen	2.04275	59.23	1195939	1721	16	100	0
GCF_003458805.1_ASM345880v1	feces	China: Shenzhen	2.17232	59.42	300971	1890	25	100	0.15
GCF_003462885.1_ASM346288v1	feces	China: Shenzhen	2.04269	59.24	1195733	1721	16	100	0
GCF_003462895.1_ASM346289v1	feces	China: Shenzhen	2.04294	59.23	1195769	1723	19	100	0
GCF_003464325.1_ASM346432v1	feces	China: Shenzhen	2.09533	59.45	522312	1762	12	100	0.15
GCF_003465205.1_ASM346520v1	feces	China: Shenzhen	2.15243	59.45	299774	1874	25	100	0.15
GCF_003466335.1_ASM346633v1	feces	China: Shenzhen	2.12216	59.17	418995	1804	26	100	0.15
GCF_003467335.1_ASM346733v1	feces	China: Shenzhen	1.99753	59.18	341707	1659	20	100	0.61
GCF_003468385.1_ASM346838v1	feces	China: Shenzhen	2.11283	59.21	1216252	1778	16	100	0
GCF_003469145.1_ASM346914v1	feces	China: Shenzhen	2.0727	59.25	1612567	1735	16	100	0.61
GCF_003472095.1_ASM347209v1	feces	China: Shenzhen	2.09156	59.14	485133	1765	12	100	0.09
GCF_003472245.1_ASM347224v1	feces	China: Shenzhen	2.18279	59.2	128051	1864	64	100	0.61
GCF_003472265.1_ASM347226v1	feces	China: Shenzhen	2.1876	59.3	427740	1855	25	100	0.76
GCF_003473105.1_ASM347310v1	feces	China: Shenzhen	2.1584	59.41	622708	1912	15	100	0.15
GCF_003473345.1_ASM347334v1	feces	China: Shenzhen	2.14327	59.49	112471	2198	54	97.77	0.15
GCF_003856735.1_ASM385673v1	Korean adult feces	South Korea: Seoul	2.10093	59.37	2202982	1785	1	100	0.09
GCF_004167585.1_ASM416758v1	stool	USA: Cambridge	2.04964	59.5	1549477	1732	13	100	0.45
GCF_005845205.1_ASM584520v1	stool	USA	2.14723	59.26	173803	1870	25	100	0.53
GCF_009075795.1_ASM907579v1	fecal material	USA:Boston	2.03444	59.12	1206263	1710	12	100	0
GCF_009075815.1_ASM907581v1	fecal material	USA:Boston	2.09909	59.31	189930	1778	25	100	0
GCF_009075885.1_ASM907588v1	fecal material	USA:Boston	2.09744	59.3	1206234	1773	13	100	0
GCF_009075895.1_ASM907589v1	fecal material	USA:Boston	2.19654	59.43	1357776	1853	10	100	1
GCF_009075915.1_ASM907591v1	fecal material	USA:Boston	2.09719	59.3	1206496	1770	13	100	0
GCF_009075925.1_ASM907592v1	fecal material	USA:Boston	2.10087	59.26	1206482	1772	13	100	0
GCF_009075935.1_ASM907593v1	fecal material	USA:Boston	2.0978	59.29	1211724	1774	12	100	0
GCF_009075975.1_ASM907597v1	fecal material	USA:Boston	2.03477	59.12	1206470	1713	10	100	0
GCF_009075995.1_ASM907599v1	fecal material	USA:Boston	2.0419	59.48	1179250	1716	9	100	0.45
GCF_009076015.1_ASM907601v1	fecal material	USA:Boston	2.04705	59.45	1179305	1719	8	100	0.45
GCF_009076025.1_ASM907602v1	fecal material	USA:Boston	2.09709	59.3	1206462	1775	12	100	0
GCF_009076045.1_ASM907604v1	fecal material	USA:Boston	2.04164	59.48	1179018	1715	9	100	0.45
GCF_009076055.1_ASM907605v1	fecal material	USA:Boston	2.09713	59.3	1206501	1770	10	100	0
GCF_009076095.1_ASM907609v1	fecal material	USA:Boston	2.04801	59.46	1153418	1725	10	100	0.45
GCF_009076115.1_ASM907611v1	fecal material	USA:Boston	2.09718	59.3	1206381	1769	12	100	0
GCF_009076125.1_ASM907612v1	fecal material	USA:Boston	2.04306	59.48	359886	1718	12	100	0.45
GCF_009076145.1_ASM907614v1	fecal material	USA:Boston	2.04137	59.48	188733	1719	14	100	0.45
GCF_009076155.1_ASM907615v1	fecal material	USA:Boston	2.05928	59.28	1179261	1727	19	100	0.45
GCF_009076185.1_ASM907618v1	fecal material	USA:Boston	2.09658	59.3	1206000	1773	12	100	0
GCF_009076225.1_ASM907622v1	fecal material	USA:Boston	2.18454	59.45	352704	1849	25	100	1
GCF_009076235.1_ASM907623v1	fecal material	USA:Boston	2.0969	59.3	1206261	1772	12	100	0
GCF_009076245.1_ASM907624v1	fecal material	USA:Boston	2.09725	59.3	1206383	1773	14	100	0
GCF_009076265.1_ASM907626v1	fecal material	USA:Boston	2.09697	59.3	1206270	1772	13	100	0
GCF_009076275.1_ASM907627v1	fecal material	USA:Boston	2.11084	59.19	1206263	1775	20	100	0
GCF_009076315.1_ASM907631v1	fecal material	USA:Boston	2.04844	59.49	365645	1727	13	100	0.45
GCF_009076335.1_ASM907633v1	fecal material	USA:Boston	2.09714	59.3	1206310	1771	11	100	0
GCF_009076345.1_ASM907634v1	fecal material	USA:Boston	2.09671	59.3	1206247	1769	11	100	0
GCF_009076355.1_ASM907635v1	fecal material	USA:Boston	2.09702	59.3	1206383	1768	11	100	0
GCF_009076405.1_ASM907640v1	fecal material	USA:Boston	2.0991	59.28	1206265	1769	14	100	0
GCF_009076415.1_ASM907641v1	fecal material	USA:Boston	2.04217	59.48	1179254	1715	9	100	0.45
GCF_009076425.1_ASM907642v1	fecal material	USA:Boston	2.09788	59.28	419239	1774	20	100	0
GCF_009076445.1_ASM907644v1	fecal material	USA:Boston	2.09671	59.3	1206001	1770	13	100	0
GCF_009076465.1_ASM907646v1	fecal material	USA:Boston	2.03924	59.52	1179139	1718	13	100	0.45
GCF_009076505.1_ASM907650v1	fecal material	USA:Boston	2.0439	59.49	1179700	1720	7	100	0.45
GCF_009076515.1_ASM907651v1	fecal material	USA:Boston	2.04353	59.04	1206264	1708	16	100	0
GCF_009076535.1_ASM907653v1	fecal material	USA:Boston	2.09741	59.29	374199	1771	18	100	0
GCF_009076565.1_ASM907656v1	fecal material	USA:Boston	2.04905	59.42	1179016	1720	10	100	0.45
GCF_009076575.1_ASM907657v1	fecal material	USA:Boston	2.09692	59.3	1206261	1775	14	100	0
GCF_009076585.1_ASM907658v1	fecal material	USA:Boston	2.09733	59.3	369204	1775	16	100	0
GCF_009076595.1_ASM907659v1	fecal material	USA:Boston	2.09548	59.29	160155	1776	25	99.85	0
GCF_009076625.1_ASM907662v1	fecal material	USA:Boston	2.09693	59.3	419119	1774	11	100	0
GCF_009076655.1_ASM907665v1	fecal material	USA:Boston	2.09604	59.3	419186	1767	12	100	0
GCF_009076675.1_ASM907667v1	fecal material	USA:Boston	2.09746	59.3	384286	1773	13	100	0
GCF_009076695.1_ASM907669v1	fecal material	USA:Boston	2.09719	59.3	419177	1771	14	100	0
GCF_009076715.1_ASM907671v1	fecal material	USA:Boston	2.09706	59.3	1206379	1775	11	100	0
GCF_009076725.1_ASM907672v1	fecal material	USA:Boston	2.0974	59.3	419150	1770	12	100	0
GCF_009076755.1_ASM907675v1	fecal material	USA:Boston	2.04389	59.15	1206424	1724	19	100	0
GCF_009076785.1_ASM907678v1	fecal material	USA:Boston	2.09694	59.3	1206217	1772	11	100	0
GCF_009076795.1_ASM907679v1	fecal material	USA:Boston	2.09827	59.3	419211	1769	12	100	0
GCF_009076805.1_ASM907680v1	fecal material	USA:Boston	2.09679	59.3	419210	1771	12	100	0
GCF_009076815.1_ASM907681v1	fecal material	USA:Boston	2.10002	59.3	384287	1780	13	100	0
GCF_009076825.1_ASM907682v1	fecal material	USA:Boston	2.03448	59.12	353761	1707	12	100	0
GCF_009076885.1_ASM907688v1	fecal material	USA:Boston	2.04377	59.48	1179252	1721	7	100	0.45
GCF_009076895.1_ASM907689v1	fecal material	USA:Boston	2.28022	59.93	182425	2028	31	100	0.45
GCF_009076905.1_ASM907690v1	fecal material	USA:Boston	2.0966	59.3	1206768	1775	14	100	0
GCF_009076915.1_ASM907691v1	fecal material	USA:Boston	2.08375	59.54	327246	1738	24	100	0.45
GCF_009076925.1_ASM907692v1	fecal material	USA:Boston	2.28171	59.91	181767	2029	30	100	0.55
GCF_009076975.1_ASM907697v1	fecal material	USA:Boston	2.07127	59.4	1177408	1740	10	100	0.55
GCF_009076985.1_ASM907698v1	fecal material	USA:Boston	2.23335	59.15	392371	1888	45	100	1
GCF_009077005.1_ASM907700v1	fecal material	USA:Boston	2.1572	58.78	1179125	1804	66	100	1.81
GCF_009077015.1_ASM907701v1	fecal material	USA:Boston	2.04258	59.47	1173593	1717	11	100	0.45
GCF_009077045.1_ASM907704v1	fecal material	USA:Boston	2.04485	59.45	1173594	1718	12	100	0.45
GCF_009077055.1_ASM907705v1	fecal material	USA:Boston	2.04351	59.49	1179289	1718	7	100	0.45
GCF_009077075.1_ASM907707v1	fecal material	USA:Boston	2.0433	59.49	1179320	1719	7	100	0.45
GCF_009077125.1_ASM907712v1	fecal material	USA:Boston	2.05225	59.42	1179130	1724	10	100	0.45
GCF_009077135.1_ASM907713v1	fecal material	USA:Boston	2.06906	59.43	535814	1737	7	100	0.55
GCF_009077145.1_ASM907714v1	fecal material	USA:Boston	2.0772	59.36	1177667	1746	12	100	0.55
GCF_009077155.1_ASM907715v1	fecal material	USA:Boston	2.05733	59.35	1179130	1727	14	100	1.09
GCF_009077185.1_ASM907718v1	fecal material	USA:Boston	2.0478	59.46	1179283	1725	8	100	0.45
GCF_009077225.1_ASM907722v1	fecal material	USA:Boston	2.04222	59.48	1179245	1715	10	100	0.45
GCF_009077235.1_ASM907723v1	fecal material	USA:Boston	2.06049	59.41	1173491	1737	7	100	0.55
GCF_009077265.1_ASM907726v1	fecal material	USA:Boston	2.04309	59.49	1173829	1717	7	100	0.45
GCF_009077285.1_ASM907728v1	fecal material	USA:Boston	2.06891	59.42	1177642	1739	8	100	0.55
GCF_009077295.1_ASM907729v1	fecal material	USA:Boston	2.06866	59.42	1177657	1741	8	100	0.55
GCF_009077325.1_ASM907732v1	fecal material	USA:Boston	2.06893	59.42	1177738	1738	8	100	0.55
GCF_009077335.1_ASM907733v1	fecal material	USA:Boston	2.04352	59.49	1179294	1718	7	100	0.45
GCF_009077345.1_ASM907734v1	fecal material	USA:Boston	2.06906	59.42	1177651	1739	9	100	0.55
GCF_009077375.1_ASM907737v1	fecal material	USA:Boston	2.06083	59.41	1177133	1738	7	100	0.55
GCF_009077425.1_ASM907742v1	fecal material	USA:Boston	2.06904	59.42	1177699	1740	9	100	0.55
GCF_009077435.1_ASM907743v1	fecal material	USA:Boston	2.08456	59.44	1179395	1765	7	100	0.55
GCF_009077445.1_ASM907744v1	fecal material	USA:Boston	2.0607	59.41	1171513	1733	8	100	0.55
GCF_009077455.1_ASM907745v1	fecal material	USA:Boston	2.0685	59.42	1183147	1738	6	100	0.55
GCF_009077475.1_ASM907747v1	fecal material	USA:Boston	2.04862	59.49	333897	1732	21	100	0.45
GCF_009077515.1_ASM907751v1	fecal material	USA:Boston	2.17027	60.08	279530	1927	31	100	0.45
GCF_009077535.1_ASM907753v1	fecal material	USA:Boston	2.17074	60.09	314745	1930	29	100	0.45
GCF_009077545.1_ASM907754v1	fecal material	USA:Boston	2.239	60.1	279509	1982	43	100	0.45
GCF_009077555.1_ASM907755v1	fecal material	USA:Boston	2.16895	60.08	279478	1931	30	100	0.45
GCF_009077585.1_ASM907758v1	fecal material	USA:Boston	2.20998	60.01	253982	1951	22	100	0.45
GCF_009077615.1_ASM907761v1	fecal material	USA:Boston	2.17728	60.04	279795	1939	43	100	0.45
GCF_009077625.1_ASM907762v1	fecal material	USA:Boston	2.25739	60.14	327884	2009	24	100	0.45
GCF_009077645.1_ASM907764v1	fecal material	USA:Boston	2.29666	59.99	267067	2041	24	100	0.45
GCF_009077655.1_ASM907765v1	fecal material	USA:Boston	2.10949	59.65	226657	1788	24	100	0.45
GCF_009077675.1_ASM907767v1	fecal material	USA:Boston	2.18587	59.97	327485	1937	24	100	0.45
GCF_009077715.1_ASM907771v1	fecal material	USA:Boston	2.31018	59.94	327503	2044	21	100	0.45
GCF_009077745.1_ASM907774v1	fecal material	USA:Boston	2.10015	59.72	226660	1778	19	100	0.45
GCF_009077755.1_ASM907775v1	fecal material	USA:Boston	2.09813	59.3	1206055	1774	13	100	0
GCF_009077765.1_ASM907776v1	fecal material	USA:Boston	2.09973	59.29	419423	1775	14	100	0
GCF_009077785.1_ASM907778v1	fecal material	USA:Boston	2.09937	59.27	1205992	1767	13	100	0
GCF_009077825.1_ASM907782v1	fecal material	USA:Boston	2.09743	59.3	419177	1769	13	100	0
GCF_009077875.1_ASM907787v1	fecal material	USA:Boston	2.03624	59.11	359525	1717	13	100	0
GCF_009077905.1_ASM907790v1	fecal material	USA:Boston	2.09694	59.3	1206308	1771	12	100	0
GCF_009077935.1_ASM907793v1	fecal material	USA:Boston	2.09713	59.3	1206502	1775	11	100	0
GCF_009078025.1_ASM907802v1	fecal material	USA:Boston	2.09733	59.3	1206499	1772	11	100	0
GCF_009078135.1_ASM907813v1	fecal material	USA:Boston	2.0965	59.3	1205990	1772	14	100	0
GCF_009078155.1_ASM907815v1	fecal material	USA:Boston	2.09686	59.3	1206298	1766	11	100	0
GCF_009078175.1_ASM907817v1	fecal material	USA:Boston	2.04326	59.49	1173712	1717	9	100	0.45
GCF_009078185.1_ASM907818v1	fecal material	USA:Boston	2.09735	59.3	1206597	1773	13	100	0
GCF_009078235.1_ASM907823v1	fecal material	USA:Boston	2.09677	59.3	419178	1771	13	100	0
GCF_009078255.1_ASM907825v1	fecal material	USA:Boston	2.27803	59.95	181766	2025	35	100	0.45
GCF_009093185.1_ASM909318v1	fecal material	USA:Boston	2.10178	58.98	1549206	1760	46	100	0.91
GCF_009093245.1_ASM909324v1	fecal material	USA:Boston	2.33819	59.54	596750	2059	77	100	2.08
GCF_009093255.1_ASM909325v1	fecal material	USA:Boston	2.10579	59.67	226657	1779	25	100	0.45
GCF_009093265.1_ASM909326v1	fecal material	USA:Boston	2.28648	60.1	327259	2025	14	100	0.45
GCF_009093295.1_ASM909329v1	fecal material	USA:Boston	2.17186	60.11	329102	1926	17	100	0.45
GCF_009093315.1_ASM909331v1	fecal material	USA:Boston	2.21225	59.45	551111	1947	11	100	0.91
GCF_009093345.1_ASM909334v1	fecal material	USA:Boston	2.1711	60.11	327485	1924	18	100	0.45
GCF_009093365.1_ASM909336v1	fecal material	USA:Boston	2.04659	59.66	342942	1697	19	100	0.45
GCF_009093375.1_ASM909337v1	fecal material	USA:Boston	2.11684	59.32	483011	1830	22	100	0.08
GCF_009093385.1_ASM909338v1	fecal material	USA:Boston	2.17192	60.11	327485	1924	17	100	0.45
GCF_009093455.1_ASM909345v1	fecal material	USA:Boston	1.98287	59.2	1167960	1634	14	100	0.23
GCF_009093465.1_ASM909346v1	fecal material	USA:Boston	1.97851	59.22	1168047	1630	11	100	0.23
GCF_009093495.1_ASM909349v1	fecal material	USA:Boston	2.11795	59.32	57479	1838	54	100	0.42
GCF_009093515.1_ASM909351v1	fecal material	USA:Boston	1.97697	59.24	241494	1636	15	100	0.23
GCF_009093535.1_ASM909353v1	fecal material	USA:Boston	1.98374	59.2	347374	1636	12	100	0.23
GCF_009093555.1_ASM909355v1	fecal material	USA:Boston	1.96298	59.25	21290	1689	190	98.9	1.44
GCF_009093575.1_ASM909357v1	fecal material	USA:Boston	2.31677	59.91	510903	2015	27	100	0.45
GCF_009093585.1_ASM909358v1	fecal material	USA:Boston	2.31781	59.92	671287	2016	20	100	0.45
GCF_009093625.1_ASM909362v1	fecal material	USA:Boston	2.31789	59.92	671146	2016	19	100	0.45
GCF_009093645.1_ASM909364v1	fecal material	USA:Boston	2.31738	59.92	568787	2017	19	100	0.45
GCF_009093655.1_ASM909365v1	fecal material	USA:Boston	2.31657	59.92	430614	2018	22	100	0.45
GCF_009093675.1_ASM909367v1	fecal material	USA:Boston	2.31711	59.92	695891	2014	17	100	0.45
GCF_009093725.1_ASM909372v1	fecal material	USA:Boston	2.18575	60.09	327419	1944	26	100	0.45
GCF_009093735.1_ASM909373v1	fecal material	USA:Boston	2.3176	59.92	644142	2013	17	100	0.45
GCF_009093745.1_ASM909374v1	fecal material	USA:Boston	2.04748	59.65	226657	1694	20	100	0.45
GCF_009093795.1_ASM909379v1	fecal material	USA:Boston	2.30288	59.98	662784	2042	22	100	0.45
GCF_009093805.1_ASM909380v1	fecal material	USA:Boston	2.17232	60.08	329102	1921	17	100	0.45
GCF_009093845.1_ASM909384v1	fecal material	USA:Boston	2.24803	60.13	540627	1981	21	100	0.45
GCF_009093875.1_ASM909387v1	fecal material	USA:Boston	2.17303	60.1	327485	1925	18	100	0.45
GCF_009093885.1_ASM909388v1	fecal material	USA:Boston	2.23856	60.01	132390	1994	76	100	0.45
GCF_009093925.1_ASM909392v1	fecal material	USA:Boston	2.2403	60.08	279567	1986	46	100	0.45
GCF_009093985.1_ASM909398v1	fecal material	USA:Boston	2.17647	60.03	201456	1947	55	100	0.45
GCF_009094005.1_ASM909400v1	fecal material	USA:Boston	2.08206	59.72	226657	1751	18	100	0.45
GCF_009094035.1_ASM909403v1	fecal material	USA:Boston	2.17164	60.11	327417	1924	17	100	0.45
GCF_009094075.1_ASM909407v1	fecal material	USA:Boston	2.30953	60.29	181974	2034	27	100	0.45
GCF_009094095.1_ASM909409v1	fecal material	USA:Boston	2.17115	60.11	327485	1922	17	100	0.45
GCF_009094115.1_ASM909411v1	fecal material	USA:Boston	2.04664	59.66	438138	1696	13	100	0.45
GCF_009094125.1_ASM909412v1	fecal material	USA:Boston	2.07962	59.58	1251242	1780	14	100	0.45
GCF_009094165.1_ASM909416v1	fecal material	USA:Boston	2.05096	59.5	1605927	1731	10	100	0.45
GCF_009094175.1_ASM909417v1	fecal material	USA:Boston	2.25621	60.09	319374	1999	30	100	0.91
GCF_009094185.1_ASM909418v1	fecal material	USA:Boston	2.18398	60.07	329102	1931	25	100	0.91
GCF_009094245.1_ASM909424v1	fecal material	USA:Boston	2.18479	60.05	210364	1934	23	100	0.45
GCF_009094255.1_ASM909425v1	fecal material	USA:Boston	2.28744	60.06	327371	2023	25	100	0.45
GCF_009094325.1_ASM909432v1	fecal material	USA:Boston	2.12259	59.31	490963	1829	21	100	0.08
GCF_009094355.1_ASM909435v1	fecal material	USA:Boston	2.12667	59.31	262221	1835	22	100	0.08
GCF_009094365.1_ASM909436v1	fecal material	USA:Boston	1.99186	59.13	350572	1639	15	100	0.23
GCF_009094415.1_ASM909441v1	fecal material	USA:Boston	2.11677	59.32	262751	1828	21	100	0.08
GCF_009094425.1_ASM909442v1	fecal material	USA:Boston	2.00555	59.16	348357	1654	24	100	0.23
GCF_009094475.1_ASM909447v1	fecal material	USA:Boston	1.98016	59.23	1167648	1634	11	100	0.23
GCF_009094485.1_ASM909448v1	fecal material	USA:Boston	1.98069	59.22	1062177	1634	11	100	0.23
GCF_009094495.1_ASM909449v1	fecal material	USA:Boston	1.98629	59.22	1168025	1638	14	100	0.23
GCF_009094515.1_ASM909451v1	fecal material	USA:Boston	1.97958	59.23	254815	1630	13	100	0.23
GCF_009094545.1_ASM909454v1	fecal material	USA:Boston	2.02169	58.87	1167833	1672	28	100	0.23
GCF_009094565.1_ASM909456v1	fecal material	USA:Boston	1.99855	58.99	1062155	1648	19	100	0.23
GCF_009094575.1_ASM909457v1	fecal material	USA:Boston	1.97809	59.24	1168051	1632	10	100	0.23
GCF_009094585.1_ASM909458v1	fecal material	USA:Boston	1.98349	59.17	1168048	1633	15	100	0.23
GCF_009094645.1_ASM909464v1	fecal material	USA:Boston	2.11923	59.33	311259	1829	18	100	0.08
GCF_009094655.1_ASM909465v1	fecal material	USA:Boston	2.1156	59.32	176369	1823	21	100	0.08
GCF_009094675.1_ASM909467v1	fecal material	USA:Boston	2.1231	59.34	193444	1834	22	100	0.08
GCF_009094695.1_ASM909469v1	fecal material	USA:Boston	2.31478	59.9	586833	2013	28	100	0.45
GCF_009094705.1_ASM909470v1	fecal material	USA:Boston	2.31771	59.92	745280	2011	16	100	0.45
GCF_009094745.1_ASM909474v1	fecal material	USA:Boston	2.32993	59.83	511291	2024	24	100	0.45
GCF_009094765.1_ASM909476v1	fecal material	USA:Boston	2.31193	59.89	586823	2006	28	100	0.45
GCF_009094775.1_ASM909477v1	fecal material	USA:Boston	2.31758	59.92	586617	2013	18	100	0.45
GCF_009094795.1_ASM909479v1	fecal material	USA:Boston	2.3174	59.92	568004	2013	19	100	0.45
GCF_009094805.1_ASM909480v1	fecal material	USA:Boston	2.31788	59.92	568149	2011	18	100	0.45
GCF_009094855.1_ASM909485v1	fecal material	USA:Boston	2.3164	59.92	568152	2011	19	100	0.45
GCF_009094875.1_ASM909487v1	fecal material	USA:Boston	2.31584	59.92	568107	2009	19	100	0.45
GCF_009094885.1_ASM909488v1	fecal material	USA:Boston	2.31726	59.92	586626	2016	23	100	0.45
GCF_009094895.1_ASM909489v1	fecal material	USA:Boston	2.31805	59.92	820898	2021	15	100	0.45
GCF_009094905.1_ASM909490v1	fecal material	USA:Boston	2.28348	59.89	745011	1998	19	100	0.45
GCF_009094955.1_ASM909495v1	fecal material	USA:Boston	2.31839	59.92	745519	2016	15	100	0.45
GCF_009094985.1_ASM909498v1	fecal material	USA:Boston	2.31755	59.92	671807	2018	19	100	0.45
GCF_009095055.1_ASM909505v1	fecal material	USA:Boston	2.31633	59.92	670928	2015	19	100	0.45
GCF_009095065.1_ASM909506v1	fecal material	USA:Boston	2.31736	59.92	510702	2016	23	100	0.45
GCF_014385295.1_ASM1438529v1	human feces	China:Beijing	2.1529	59.27	1422868	1822	24	100	0
GCF_014524935.1_ASM1452493v1	Faecal sample	Spain	2.06363	59.23	441467	1751	12	100	0
GCF_015547885.1_ASM1554788v1	stool	USA	2.31132	59.87	1217614	2090	11	100	0.53
GCF_015548665.1_ASM1554866v1	stool	USA	2.11976	59.41	647299	1795	12	100	0.45
GCF_015548755.1_ASM1554875v1	stool	USA	2.14723	59.26	173803	1870	25	100	0.53
GCF_015548985.1_ASM1554898v1	stool	USA	2.28773	59.18	111609	1967	96	98.64	1.97
GCF_015549865.1_ASM1554986v1	stool	USA	2.22817	59.32	1850635	1911	9	100	0.15
GCF_015552825.1_ASM1555282v1	stool	USA	2.06502	59.68	499658	1739	21	100	0
GCF_015553845.1_ASM1555384v1	stool	USA	2.15472	59.39	825410	1841	14	99.85	0.09
GCF_015553925.1_ASM1555392v1	stool	USA	2.17544	59.28	404424	1832	11	100	0.45
GCF_015553955.1_ASM1555395v1	stool	USA	2.17754	59.28	394533	1852	20	100	0.91
GCF_015554265.1_ASM1555426v1	stool	USA	2.06853	59.35	99048	1725	45	100	1
GCF_015555595.1_ASM1555559v1	stool	USA	2.07411	59.62	739489	1739	14	100	0
GCF_015557595.1_ASM1555759v1	stool	USA	2.00214	59.27	810390	1664	13	100	0.09
GCF_015557685.1_ASM1555768v1	stool	USA	2.04082	59.17	1662410	1697	11	100	0.09
GCF_015558085.1_ASM1555808v1	stool	USA	2.06097	59.43	601855	1738	13	100	0
GCF_015558415.1_ASM1555841v1	stool	USA	2.03564	59.51	375212	1707	13	100	0
GCF_015558565.1_ASM1555856v1	stool	USA	2.25823	59.33	183499	1956	26	100	0.55
GCF_015558575.1_ASM1555857v1	stool	USA	2.06936	59.4	645243	1760	13	100	0.45
GCF_015558745.1_ASM1555874v1	stool	USA	2.16511	59.5	824045	1892	12	99.55	0.45
GCF_015559505.1_ASM1555950v1	stool	USA	2.12016	59.39	235517	1768	16	100	0
GCF_015560095.1_ASM1556009v1	stool	USA	2.16082	59.32	522749	1824	16	100	0.83
GCF_016069975.1_ASM1606997v1	feces	Russia: Moscow	2.11576	59.27	1127661	1860	12	100	0.08
GCF_017815835.1_ASM1781583v1	fecal sample	Italy	2.10998	59.17	2212477	1801	1	100	0
GCF_018785705.1_ASM1878570v1	feces	Ireland	2.15843	59.14	438034	1825	30	100	0.09
GCF_018785715.1_ASM1878571v1	feces	Ireland	2.15285	59.25	1540239	1823	28	100	0
GCF_019041695.1_NA	fecal sample	USA:New York	2.02979	59.31	315486	1749	34	100	0
GCF_019041975.1_NA	fecal sample	USA:New York	2.03028	59.3	376112	1753	35	100	0
GCF_019042035.1_NA	fecal sample	USA:New York	2.02781	59.33	315588	1754	35	100	0
GCF_019042045.1_NA	fecal sample	USA:New York	2.02711	59.32	376111	1744	33	100	0
GCF_019127685.1_ASM1912768v1	fecal sample	USA:New York	2.12448	59.55	297318	1779	21	100	0.61
GCF_019127775.1_ASM1912777v1	fecal sample	USA:New York	2.06342	59.43	608670	1733	18	100	0.09
GCF_019127835.1_ASM1912783v1	fecal sample	USA:New York	2.05569	59.44	608665	1724	19	100	0.09
GCF_019128025.1_ASM1912802v1	fecal sample	USA:New York	2.06958	59.39	414413	1738	21	100	0.09
GCF_019129365.1_ASM1912936v1	fecal sample	USA:New York	2.28853	58.67	243484	2002	28	100	0.47
GCF_019131675.1_ASM1913167v1	fecal sample	USA:New York	2.21562	58.67	335073	1902	31	100	0.38
GCF_019734235.1_ASM1973423v1	feces	China	2.10437	59.36	1428087	1786	17	100	0
GCF_019734295.1_ASM1973429v1	feces	China	2.07366	59.23	1405385	1724	17	100	0
GCF_019972965.1_ASM1997296v1	feces	Japan	2.28197	59.24	250141	2010	33	99.85	0.08
GCF_020686885.1_ASM2068688v1	feces	Germany: Aachen	2.13259	59.34	103443	1810	46	99.55	0
GCF_022133115.1_NA	fecal sample	USA:New York	2.30391	58.67	235069	2003	34	100	0.47
GCF_022135325.1_NA	human fecal sample	USA:Chicago	2.2014	59.19	272221	1886	36	100	0
GCF_022135445.1_NA	human fecal sample	USA:Chicago	2.20238	59.19	244737	1887	36	100	0.45
GCF_022136605.1_NA	human fecal sample	USA:Chicago	2.01046	59.55	531815	1681	63	100	0.23
GCF_024460485.1_ASM2446048v1	fecal sample	USA:Chicago	2.43047	58.98	170935	2177	68	100	0.38
GCF_024462145.1_ASM2446214v1	fecal sample	USA:Chicago	2.23759	59.18	272058	1891	192	100	1.04
GCF_027659405.1_ASM2765940v1	fecal material	China: Shenzhen	2.04981	59.17	558045	1700	17	100	0
GCF_027659485.1_ASM2765948v1	fecal material	China: Shenzhen	2.10015	59.13	326528	1745	36	100	1.14
GCF_027659585.1_ASM2765958v1	fecal material	China: Shenzhen	2.0498	59.17	558021	1698	17	100	0
GCF_027660605.1_ASM2766060v1	fecal material	China: Shenzhen	2.00817	59	272815	1665	27	100	0
GCF_027661345.1_ASM2766134v1	fecal material	China: Shenzhen	2.01749	58.98	272613	1666	22	100	0
GCF_027662625.1_ASM2766262v1	fecal material	China: Shenzhen	2.09789	59.29	571289	1777	17	100	0.61
GCF_027663065.1_ASM2766306v1	fecal material	China: Shenzhen	2.15124	59.55	426367	1833	24	100	0.05
GCF_027663325.1_ASM2766332v1	fecal material	China: Shenzhen	2.1413	59.53	426211	1815	22	100	0.05
GCF_027664095.1_ASM2766409v1	fecal material	China: Shenzhen	2.2445	59.72	191531	2004	38	100	0.45
GCF_027664355.1_ASM2766435v1	fecal material	China: Shenzhen	2.10843	59.39	1754107	1776	7	100	0
GCF_027664445.1_ASM2766444v1	fecal material	China: Shenzhen	2.10861	59.38	1754232	1780	8	100	0
GCF_027664845.1_ASM2766484v1	fecal material	China: Shenzhen	2.2167	60	224475	1941	21	100	0.61
GCF_027664925.1_ASM2766492v1	fecal material	China: Shenzhen	2.13881	59.01	251119	1805	37	100	0.3
GCF_027665025.1_ASM2766502v1	fecal material	China: Shenzhen	2.13819	59.02	362343	1800	27	100	0.15
GCF_027665765.1_ASM2766576v1	fecal material	China: Shenzhen	2.05981	59.34	459204	1716	19	100	0.15
GCF_027667065.1_ASM2766706v1	fecal material	China: Shenzhen	2.05258	59.31	478095	1705	31	100	0
GCF_027667545.1_ASM2766754v1	fecal material	China: Shenzhen	2.13696	59.2	160286	1796	34	100	0.61
GCF_027667565.1_ASM2766756v1	fecal material	China: Shenzhen	2.24162	59.26	395476	1976	25	100	0.91
GCF_027667855.1_ASM2766785v1	fecal material	China: Shenzhen	2.24118	59.26	395488	1973	23	100	0.91
GCF_027668055.1_ASM2766805v1	fecal material	China: Shenzhen	2.19362	59.41	528341	1919	16	100	0.08
GCF_027669735.1_ASM2766973v1	fecal material	China: Shenzhen	2.11724	59.15	255261	1817	23	100	0
GCF_027670265.1_ASM2767026v1	fecal material	China: Shenzhen	2.19949	59.59	253654	1905	24	100	0.15
GCF_027671425.1_ASM2767142v1	fecal material	China: Shenzhen	2.03563	59.32	37495	1779	116	99.28	0.83
GCF_027673835.1_ASM2767383v1	fecal material	China: Shenzhen	2.04066	59.37	347557	1693	26	100	0.61
GCF_027674175.1_ASM2767417v1	fecal material	China: Shenzhen	2.04329	59.37	345369	1701	23	100	0.61
GCF_027674505.1_ASM2767450v1	fecal material	China: Shenzhen	2.16289	59.23	598423	1851	16	100	0
GCF_027674755.1_ASM2767475v1	fecal material	China: Shenzhen	2.14674	59.2	822537	1835	16	100	0
GCF_027674825.1_ASM2767482v1	fecal material	China: Shenzhen	2.24834	59.93	287726	1990	28	100	0
GCF_027674835.1_ASM2767483v1	fecal material	China: Shenzhen	2.14573	59.2	822425	1830	16	100	0
GCF_027675045.1_ASM2767504v1	fecal material	China: Shenzhen	2.2563	59.89	290139	1994	24	100	0
GCF_027675505.1_ASM2767550v1	fecal material	China: Shenzhen	2.02566	59.54	564083	1681	16	100	0
GCF_027675705.1_ASM2767570v1	fecal material	China: Shenzhen	1.9794	59.46	563591	1628	14	100	0
GCF_027677065.1_ASM2767706v1	fecal material	China: Shenzhen	2.05939	59.4	226412	1727	27	100	0.45
GCF_027677245.1_ASM2767724v1	fecal material	China: Shenzhen	2.05503	59.4	267215	1729	29	100	0.45
GCF_027678985.1_ASM2767898v1	fecal material	China: Shenzhen	2.17312	59.41	431732	1813	22	100	0
GCF_027679025.1_ASM2767902v1	fecal material	China: Shenzhen	2.17391	59.4	431731	1815	23	100	0
GCF_027679215.1_ASM2767921v1	fecal material	China: Shenzhen	2.17331	59.41	371589	1812	22	100	0
GCF_027679275.1_ASM2767927v1	fecal material	China: Shenzhen	2.17106	59.42	431734	1809	18	100	0
GCF_027679525.1_ASM2767952v1	fecal material	China: Shenzhen	2.17265	59.41	371590	1815	20	100	0
GCF_027680115.1_ASM2768011v1	fecal material	China: Shenzhen	2.22223	59.11	339956	1920	26	100	0.62
GCF_027680225.1_ASM2768022v1	fecal material	China: Shenzhen	2.22852	59.13	339859	1925	20	100	0.62
GCF_027680245.1_ASM2768024v1	fecal material	China: Shenzhen	2.01194	59.39	1165535	1707	18	100	0
GCF_027680405.1_ASM2768040v1	fecal material	China: Shenzhen	2.10928	59.45	1178911	1803	25	100	0.61
GCF_027680425.1_ASM2768042v1	fecal material	China: Shenzhen	2.16534	59.27	342779	1833	17	100	0.55
GCF_027680435.1_ASM2768043v1	fecal material	China: Shenzhen	2.01323	59.39	1060730	1708	24	100	0.15
GCF_027680445.1_ASM2768044v1	fecal material	China: Shenzhen	2.12621	59.48	1179118	1826	25	100	0.61
GCF_027682745.1_ASM2768274v1	fecal material	China: Shenzhen	2.10042	59.25	1136719	1770	19	100	0.24
GCF_027683145.1_ASM2768314v1	fecal material	China: Shenzhen	2.06954	59.19	697819	1707	18	99.85	0.15
GCF_027683385.1_ASM2768338v1	fecal material	China: Shenzhen	2.08026	59.5	231383	1728	20	100	0
GCF_027683605.1_ASM2768360v1	fecal material	China: Shenzhen	2.01154	59.31	1110198	1711	15	100	0.15
GCF_027686185.1_ASM2768618v1	fecal material	China: Shenzhen	2.11891	59.24	1422446	1813	14	100	0
GCF_027688555.1_ASM2768855v1	fecal material	China: Shenzhen	2.17312	59.52	347735	1897	31	100	0.15
GCF_027688985.1_ASM2768898v1	fecal material	China: Shenzhen	2.1273	59.48	1138303	1829	27	100	0.61
GCF_027689035.1_ASM2768903v1	fecal material	China: Shenzhen	2.12464	59.48	1283430	1824	19	100	0.45
GCF_027689275.1_ASM2768927v1	fecal material	China: Shenzhen	2.22783	59.12	339944	1925	22	100	0.62
GCF_027689355.1_ASM2768935v1	fecal material	China: Shenzhen	2.12611	59.48	1178834	1829	23	100	0.61
GCF_027690155.1_ASM2769015v1	fecal material	China: Shenzhen	2.05477	59.14	526610	1716	21	100	0.61
GCF_027690405.1_ASM2769040v1	fecal material	China: Shenzhen	2.055	59.16	335114	1712	19	100	0
GCF_027690435.1_ASM2769043v1	fecal material	China: Shenzhen	2.33924	58.87	80293	2004	163	99.55	4.61
GCF_027695025.1_ASM2769502v1	fecal material	China: Shenzhen	2.05655	58.95	1175315	1749	21	100	0.15
GCF_027695195.1_ASM2769519v1	fecal material	China: Shenzhen	1.94398	59.08	551401	1647	10	100	0
GCF_027699045.1_ASM2769904v1	fecal material	China: Shenzhen	2.07095	59.2	1178476	1736	13	100	0.45
GCF_029340105.1_RC7_19002_UC	fecal sample	United Kingdom: Addenbrooke's hospital	2.09644	59.64	122711	1788	29	100	0
GCF_029340115.1_RC10_19003_HHC	fecal sample	United Kingdom: Addenbrooke's hospital	2.17918	59.48	178914	1891	31	99.66	0
GCF_029340235.1_RC12_19003_HHC	fecal sample	United Kingdom: Addenbrooke's hospital	2.1821	59.48	153912	1891	30	100	0
GCF_029855065.1_ASM2985506v1	Stool	USA: Lincoln, NE	2.19954	59.62	2306390	1838	1	100	0.45
GCF_036322895.1_ASM3632289v1	feces	Japan	2.11068	59.02	2213206	1849	1	100	0.23
GCF_036814965.1_ASM3681496v1	feces	Thailand: Bangkok	2.02859	59.3	1128230	1695	18	100	0
GCF_039063575.1_ASM3906357v1	feces	USA: New York	2.09863	59.37	128200	1726	37	100	0
GCF_039063605.1_ASM3906360v1	feces	USA: New York	2.13469	59.36	58211	1824	61	99.85	0.45
GCF_039067245.1_ASM3906724v1	feces	USA: New York	2.07976	59.14	190674	1733	25	100	0
GCF_039067425.1_ASM3906742v1	feces	USA: New York	2.04326	59.54	60915	1749	67	99.04	0.23
GCF_039733735.1_ASM3973373v1	feces	USA: New York	2.20374	58.68	228143	1934	22	100	0.83
GCF_039733765.1_ASM3973376v1	feces	USA: New York	2.0494	59.25	62896	1723	60	99.15	0.45
GCF_039733785.1_ASM3973378v1	feces	USA: New York	2.08054	59.19	53621	1789	60	98.27	0.13
GCF_039734185.1_ASM3973418v1	feces	USA: New York	2.28131	59.49	140803	2024	35	100	0.23
GCF_039734205.1_ASM3973420v1	feces	USA: New York	2.15094	59.26	64906	1897	71	100	0.53
GCF_039754455.1_ASM3975445v1	feces	USA: New York	2.30455	58.74	228363	2031	23	100	0.83
GCF_039754495.1_ASM3975449v1	feces	USA: New York	2.08571	59.16	14697	1872	261	96.91	1.23
GCF_039754515.1_ASM3975451v1	feces	USA: New York	2.3041	58.74	174026	2031	30	100	1.06
GCF_039754535.1_ASM3975453v1	feces	USA: New York	2.08785	59.18	77994	1798	53	98.79	0.53
GCF_039754595.1_ASM3975459v1	feces	USA: New York	2.09237	59.19	18330	1845	215	98.21	0.77
GCF_039759755.1_ASM3975975v1	feces	USA: New York	2.26254	59.54	149436	1968	33	100	0.45
GCF_039759795.1_ASM3975979v1	feces	USA: New York	2.11814	59.41	45760	1795	82	99.76	1.09
GCF_039759815.1_ASM3975981v1	feces	USA: New York	2.32166	59.46	103685	2088	34	100	0.68
GCF_039759835.1_ASM3975983v1	feces	USA: New York	2.23713	59.4	232411	1903	20	100	0.45
GCF_039759855.1_ASM3975985v1	feces	USA: New York	2.43575	59.49	141747	2210	35	100	1.59
GCF_039759895.1_ASM3975989v1	feces	USA: New York	2.23261	59.43	340654	1895	21	100	0.61
GCF_039759915.1_ASM3975991v1	feces	USA: New York	2.33141	59.37	226047	2088	28	100	0.23
GCF_039759935.1_ASM3975993v1	feces	USA: New York	2.22956	59.43	340656	1889	19	100	0.45
GCF_039759955.1_ASM3975995v1	feces	USA: New York	2.22723	59.43	323786	1892	22	100	0.45
GCF_039759975.1_ASM3975997v1	feces	USA: New York	2.23011	59.54	126264	1933	35	100	1.29
GCF_039759995.1_ASM3975999v1	feces	USA: New York	2.22966	59.54	170332	1932	22	100	0.91
GCF_039760015.1_ASM3976001v1	feces	USA: New York	2.11704	59.27	334980	1820	25	100	0.53
GCF_039760035.1_ASM3976003v1	feces	USA: New York	2.15	59.26	220205	1879	23	100	0.53
GCF_039760055.1_ASM3976005v1	feces	USA: New York	2.11625	59.28	150385	1822	31	100	1.1
GCF_039760075.1_ASM3976007v1	feces	USA: New York	2.14648	59.26	147520	1872	35	99.94	0.53
GCF_039760095.1_ASM3976009v1	feces	USA: New York	2.06853	59.35	99048	1726	45	100	1
GCF_039760115.1_ASM3976011v1	feces	USA: New York	2.14856	59.25	150395	1878	33	100	0.53
GCF_039760135.1_ASM3976013v1	feces	USA: New York	2.11679	59.27	91925	1815	37	100	0.53
GCF_039760155.1_ASM3976015v1	feces	USA: New York	2.07321	59.36	1115156	1722	16	100	0.55
GCF_039760175.1_ASM3976017v1	feces	USA: New York	2.07365	59.36	252082	1726	25	99.55	0.55
GCF_039830185.1_ASM3983018v1	feces	Japan	2.09754	59.07	2199425	1834	1	100	0.23
GCF_040092835.1_ASM4009283v1	feces	Germany:Aachen	2.17359	59.21	410281	1863	20	100	0.11
GCF_040092935.1_ASM4009293v1	feces	Germany:Aachen	2.15643	59.25	453657	1839	26	99.32	0.45
GCF_040093435.1_ASM4009343v1	feces	Germany:Aachen	2.01389	59.41	428939	1667	22	99.85	0
GCF_040093485.1_ASM4009348v1	feces	Germany:Aachen	2.13256	59.35	89454	1809	60	99.55	0
GCF_040094355.1_ASM4009435v1	feces	Germany:Aachen	2.1557	59.26	180294	1836	35	99.32	0.45
GCF_040097245.1_ASM4009724v1	feces	Germany:Aachen	2.05004	59.37	338699	1700	19	100	0.45
GCF_040097985.1_ASM4009798v1	feces	Germany:Aachen	2.11159	59.44	300043	1779	25	100	0.09
GCF_040098265.1_ASM4009826v1	feces	Germany:Aachen	2.11046	59.41	308186	1786	18	100	0
GCF_040911565.1_ASM4091156v1	feces	USA: New York	2.22248	59.28	118068	1905	33	100	0.45
GCF_040911585.1_ASM4091158v1	feces	USA: New York	2.16735	59.19	200926	1860	29	100	0.09
GCF_040911605.1_ASM4091160v1	feces	USA: New York	2.10263	59.39	142915	1803	35	99.55	0
GCF_040911625.1_ASM4091162v1	feces	USA: New York	2.17647	59.2	138689	1859	37	100	0.09
GCF_040911645.1_ASM4091164v1	feces	USA: New York	2.15171	59.29	133474	1842	27	100	0
GCF_040911665.1_ASM4091166v1	feces	USA: New York	2.31739	59.4	24006	2113	176	98.81	1.36
GCF_040911685.1_ASM4091168v1	feces	USA: New York	2.17185	59.48	102552	1830	46	99.91	0
GCF_040911705.1_ASM4091170v1	feces	USA: New York	2.17018	59.47	110540	1834	41	99.55	0
GCF_040911765.1_ASM4091176v1	feces	USA: New York	2.16699	59.47	54030	1843	80	98.39	0
GCF_040917505.1_ASM4091750v1	feces	USA: New York	2.13404	59.35	250891	1814	23	98.18	0.45
GCF_040917525.1_ASM4091752v1	feces	USA: New York	2.13481	59.35	132313	1821	34	99.94	0.91
GCF_040917545.1_ASM4091754v1	feces	USA: New York	2.1331	59.35	219955	1818	27	100	0.45
GCF_040917565.1_ASM4091756v1	feces	USA: New York	2.17034	59.18	132376	1858	34	99.55	0.45
GCF_040917585.1_ASM4091758v1	feces	USA: New York	2.13474	59.35	88869	1832	56	99.09	1.14
GCF_040917605.1_ASM4091760v1	feces	USA: New York	2.15151	59.53	47498	1858	95	98.73	1.02
GCF_040917625.1_ASM4091762v1	feces	USA: New York	2.1521	59.51	62068	1844	76	99.24	0
GCF_040917645.1_ASM4091764v1	feces	USA: New York	2.14982	59.53	59610	1853	66	98.45	0.38
GCF_040917665.1_ASM4091766v1	feces	USA: New York	2.15312	59.51	43636	1858	93	99.36	1.02
GCF_040917685.1_ASM4091768v1	feces	USA: New York	2.1516	59.51	57308	1835	79	98.89	0.4
GCF_040917705.1_ASM4091770v1	feces	USA: New York	2.15745	59.52	43593	1856	93	98.33	0.24
GCF_040917725.1_ASM4091772v1	feces	USA: New York	2.1319	59.25	152440	1825	28	100	0
GCF_040917745.1_ASM4091774v1	feces	USA: New York	2.18845	59.32	132431	1889	27	100	0
GCF_040917755.1_ASM4091775v1	feces	USA: New York	2.20518	59.29	219884	1891	31	100	0
GCF_040917785.1_ASM4091778v1	feces	USA: New York	2.22084	59.17	96357	1902	56	100	0
GCF_040917805.1_ASM4091780v1	feces	USA: New York	2.26743	59.45	225070	1989	22	100	0.45
GCF_040917825.1_ASM4091782v1	feces	USA: New York	2.19854	59.32	217452	1898	31	100	0
GCF_040917845.1_ASM4091784v1	feces	USA: New York	2.24313	58.58	221143	1957	25	100	0.38
GCF_040917865.1_ASM4091786v1	feces	USA: New York	2.0529	59.17	166052	1728	43	100	0.68
GCF_040917885.1_ASM4091788v1	feces	USA: New York	2.23697	58.58	217140	1946	31	100	0.38
GCF_040917905.1_ASM4091790v1	feces	USA: New York	2.21185	59.45	262107	1923	22	100	1
GCF_040917925.1_ASM4091792v1	feces	USA: New York	2.10607	59.4	149017	1805	27	100	0.55
GCF_040917945.1_ASM4091794v1	feces	USA: New York	2.38408	60.08	169998	2102	38	100	0
GCF_040917965.1_ASM4091796v1	feces	USA: New York	2.16732	59.25	133252	1854	36	100	0.45
GCF_040917985.1_ASM4091798v1	feces	USA: New York	2.3863	59.85	92651	2138	53	100	1.14
GCF_040917995.1_ASM4091799v1	feces	USA: New York	2.38267	60.08	251245	2093	22	100	0
GCF_040918025.1_ASM4091802v1	feces	USA: New York	2.38455	59.88	113778	2139	42	100	0.45
GCF_040918045.1_ASM4091804v1	feces	USA: New York	2.16635	59.25	198259	1850	25	100	0.45
GCF_040921725.1_ASM4092172v1	feces	USA: New York	2.06702	59.38	45150	1755	85	97.42	0.83
GCF_040921745.1_ASM4092174v1	feces	USA: New York	2.11977	59.35	21401	1906	157	99.04	1.73
GCF_040921785.1_ASM4092178v1	feces	USA: New York	2.11827	59.26	143361	1799	39	99.45	0
GCF_040921805.1_ASM4092180v1	feces	USA: New York	2.1171	59.28	95333	1805	42	99.04	0.09
GCF_040921825.1_ASM4092182v1	feces	USA: New York	2.11426	59.34	21144	1908	173	97.8	1.7
GCF_040921845.1_ASM4092184v1	feces	USA: New York	2.2652	60.01	29588	2093	139	98.98	1.86
GCF_040921865.1_ASM4092186v1	feces	USA: New York	2.23394	60.02	25504	2052	151	97.8	0.61
GCF_040921885.1_ASM4092188v1	feces	USA: New York	2.26531	60.01	29225	2072	127	97.94	0.15
GCF_040927705.1_ASM4092770v1	feces	USA: New York	2.2083	59.23	218617	1906	23	99.85	0.91
GCF_040927725.1_ASM4092772v1	feces	USA: New York	2.18566	59.28	242986	1910	20	99.55	0
GCF_040927765.1_ASM4092776v1	feces	USA: New York	2.06065	59.2	149994	1794	29	99.09	0.09
GCF_040927785.1_ASM4092778v1	feces	USA: New York	2.17591	59.35	209479	1906	18	99.55	0
GCF_040927805.1_ASM4092780v1	feces	USA: New York	2.14515	59.25	171529	1802	33	100	0
GCF_040927825.1_ASM4092782v1	feces	USA: New York	2.17562	59.35	1252184	1903	17	99.55	0
GCF_040927845.1_ASM4092784v1	feces	USA: New York	2.1765	59.35	569688	1905	19	99.55	0
GCF_040927865.1_ASM4092786v1	feces	USA: New York	2.17274	59.25	357526	1876	23	100	0.91
GCF_040927885.1_ASM4092788v1	feces	USA: New York	2.17256	59.25	139865	1876	31	100	0.91
GCF_040927905.1_ASM4092790v1	feces	USA: New York	2.17272	59.25	500844	1879	19	100	0.91
GCF_040927925.1_ASM4092792v1	feces	USA: New York	2.06719	59.44	144369	1747	34	99.7	0.72
GCF_040927945.1_ASM4092794v1	feces	USA: New York	2.17262	59.25	308819	1876	24	100	0.91
GCF_040927965.1_ASM4092796v1	feces	USA: New York	2.17167	59.25	330700	1875	26	100	0.91
GCF_040927985.1_ASM4092798v1	feces	USA: New York	2.05714	59.47	95644	1741	42	100	0.45
GCF_040928025.1_ASM4092802v1	feces	USA: New York	2.12427	59.51	135624	1799	40	99.94	3.5
GCF_042855145.1_ASM4285514v1	feces	Japan	2.18544	59.51	2291597	1845	1	100	0
GCF_046763255.1_ASM4676325v1	stool	United Kingdom: Norwich	2.04193	59.67	70059	1714	65	100	0.45
GCF_046763305.1_ASM4676330v1	stool	United Kingdom: Norwich	2.13914	59.28	75146	1837	69	100	0.08
GCF_046763345.1_ASM4676334v1	stool	United Kingdom: Norwich	2.19026	59.33	82722	1909	54	100	0.08
GCF_046763385.1_ASM4676338v1	stool	United Kingdom: Norwich	2.2616	59.45	194842	1993	43	100	0.45
GCF_046763405.1_ASM4676340v1	stool	United Kingdom: Norwich	2.13808	59.38	78742	1876	48	100	0.45
GCF_046763425.1_ASM4676342v1	stool	United Kingdom: Norwich	2.05634	59.45	216444	1724	24	100	0
GCF_049191445.1_ASM4919144v1	feces	Spain:Valencia	2.18811	59.35	1826680	1834	16	100	0.45
GCF_049191855.1_ASM4919185v1	feces	Spain:Valencia	2.06089	59.48	790924	1736	9	100	0
GCF_049205335.1_ASM4920533v1	feces	Spain:Valencia	2.18899	59.27	94951	1911	73	100	0.62
GCF_049309805.1_ASM4930980v1	feces	USA: Lincoln, NE	2.16848	59.31	443247	1872	24	100	0.53
GCF_049309845.1_ASM4930984v1	feces	USA: Lincoln, NE	2.05806	59.24	418656	1724	23	100	0.45
GCF_049309885.1_ASM4930988v1	feces	USA: Lincoln, NE	2.27093	59.98	264878	1987	36	100	0
GCF_049309905.1_ASM4930990v1	feces	USA: Lincoln, NE	2.32842	58.69	226433	2055	28	100	0.38
GCF_049309925.1_ASM4930992v1	feces	USA: Lincoln, NE	2.12675	59.18	301069	1821	42	100	0.7
GCF_049309945.1_ASM4930994v1	feces	USA: Lincoln, NE	2.07246	59.54	420919	1774	25	100	0.61
GCF_049309965.1_ASM4930996v1	feces	USA: Lincoln, NE	2.10147	59.23	401032	1782	25	100	0
GCF_049309985.1_ASM4930998v1	feces	USA: Lincoln, NE	2.04922	59.4	510615	1727	20	99.77	0.45
GCF_049310005.1_ASM4931000v1	feces	USA: Lincoln, NE	2.05516	59.31	444836	1779	19	99.55	0.45
GCF_902386735.1_UHGG_MGYG-HGUT-02395	human gut	China	2.07302	59.29	2173720	1755	1	100	0
GCF_036814365.1_ASM3681436v1	human gut	Thailand: Bangkok	2.20753	59.29	246171	1970	35	100	0.3
GCF_000741415.1_Bifste	Adult feces	Italy: Parma	2.19785	59.38	545981	1907	15	100	0.68
GCF_000010425.1_ASM1042v1	stool	模式株	1.99284	59.18	2089645	1676	1	100	0
