# Supplementary material for: Comparative Genomics and Adaptive Evolution of Bifidobacterium adolescentis in Geographically Distinct Human Gut Populations
Source: Foods. 2025 Aug 6;14(15):2747. doi: 10.3390/foods14152747 (PMC12345859; doi:10.3390/foods14152747)
Supplement: Supplementary file 1 [file foods-14-02747-s001.zip › Table S2 Basic information of 28 strains of B. adolescentis.xlsx]

## Sheet: Sheet1
Strain	Genome accession number	Isolation Source	Isolation place	Genome Size(Mb)	GC (%)	N50	CDSs	No. of Scaffolds	Completeness (%)	Contamination (%)
BC102	JBPXOK000000000	human feces	China	1.95881	59.08	326282	1626	46	98.81	0
BC106	JBPXNW000000000	human feces	China	2.13606	59.07	311088	1848	70	99.66	1.08
BC112	JBPXNT000000000	human feces	China	2.06895	59.33	1217671	1730	32	100	0
BC113	JBPXNX000000000	human feces	China	2.06814	59.41	1209429	1741	30	98.27	0
BC115	JBPXNV000000000	human feces	China	2.06905	59.33	393097	1731	38	100	0
BC117	JBPXOM000000000	human feces	China	2.0601	59.23	314673	1751	46	98.55	0.23
BC118	JBPXOF000000000	human feces	China	2.10713	59.28	411670	1792	81	99.89	0.23
BC121	JBPXNO000000000	human feces	China	2.26952	59.49	604296	1954	97	100	0.91
BC123	JBPXNN000000000	human feces	China	2.23464	59.43	322380	1922	42	100	0
BC128	JBPXNP000000000	human feces	China	2.15909	59.24	404798	1886	34	99.24	0.21
BC139	JBPXNM000000000	human feces	China	2.28683	59.52	301082	2016	108	100	1.59
BC21	JBPXOA000000000	human feces	China	2.13129	59.3	219276	1807	44	100	0.15
BC25	JBPXOH000000000	human feces	China	2.07639	59.24	1222412	1771	9	100	0
BC29	JBPXNQ000000000	human feces	China	2.12964	59.36	98135	1917	121	92.45	0.23
BC38	JBPXNS000000000	human feces	China	2.13838	59.84	25084	2103	302	86.26	0.45
BC54	JBPXNR000000000	human feces	China	2.11218	59.32	1771149	1793	15	99.89	0.09
BC63	JBPXOB000000000	human feces	China	2.01313	59.13	246028	1659	159	99.77	1.3
BC64	JBPXOG000000000	human feces	China	1.97778	59.12	246180	1658	38	99.58	0.15
BC66	JBPXOC000000000	human feces	China	2.08021	59.16	481412	1737	45	100	0
BC69	JBPXOL000000000	human feces	China	1.99613	59.29	375607	1655	73	100	1.06
BC74	JBPXOJ000000000	human feces	China	2.09949	59.17	394096	1817	42	100	0.08
BC85	JBPXOD000000000	human feces	China	2.01729	59.37	328441	1693	24	99.45	0.45
BC89	JBPXNU000000000	human feces	China	2.03737	59.29	249611	1700	62	99.89	0.45
BC92	JBPXON000000000	human feces	China	2.05548	59.41	492374	1736	43	100	0
BC93	JBPXOI000000000	human feces	China	2.02108	59.31	387861	1704	36	98.56	0
BC95	JBPXOE000000000	human feces	China	2.07961	59.23	1506673	1758	22	100	0
FQ30-23	JBPXNY000000000	human feces	China	2.36733	59.96	621719	2120	77	99.55	0.81
FQ53-20	JBPXNZ000000000	human feces	China	2.02386	59.34	1169341	1699	16	98.56	0.38
