# Supplementary material for: Comparative Genomics and Adaptive Evolution of Bifidobacterium adolescentis in Geographically Distinct Human Gut Populations
Source: Foods. 2025 Aug 6;14(15):2747. doi: 10.3390/foods14152747 (PMC12345859; doi:10.3390/foods14152747)
Supplement: Supplementary file 1 [file foods-14-02747-s001.zip › Table S3 CAZys annotation results of 543 strains of B. adolescentis.xlsx]

## Sheet: Sheet1
Enzyme_id	BC102	BC106	BC112	BC113	BC115	BC117	BC118	BC121	BC123	BC128	BC139	BC21	BC25	BC29	BC38	BC54	BC63	BC64	BC66	BC69	BC74	BC85	BC89	BC92	BC93	BC95	FQ30-23	FQ53-20	GCA_001406735.1_13414_6_46	GCA_015548985.1_ASM1554898v1	GCA_015554265.1_ASM1555426v1	GCA_020686885.1_ASM2068688v1	GCA_027671425.1_ASM2767142v1	GCA_027690435.1_ASM2769043v1	GCA_039063605.1_ASM3906360v1	GCA_039067425.1_ASM3906742v1	GCA_039733765.1_ASM3973376v1	GCA_039733785.1_ASM3973378v1	GCA_039734205.1_ASM3973420v1	GCA_039754535.1_ASM3975453v1	GCA_039759795.1_ASM3975979v1	GCA_039759815.1_ASM3975981v1	GCA_039759855.1_ASM3975985v1	GCA_039760095.1_ASM3976009v1	GCA_039760135.1_ASM3976013v1	GCA_039760175.1_ASM3976017v1	GCA_040093485.1_ASM4009348v1	GCA_040911665.1_ASM4091166v1	GCA_040911685.1_ASM4091168v1
CBM13	3	2	0	0	0	0	0	2	2	2	0	2	2	0	2	3	0	0	4	0	2	0	1	2	2	2	2	1	4	3	0	0	2	2	3	2	1	2	2	2	2	2	2	0	2	1	0	2	3
CBM23	0	0	0	0	0	0	0	0	0	0	0	0	0	1	0	0	0	0	0	0	0	0	0	0	0	0	1	1	0	0	0	0	0	0	0	0	0	0	0	0	0	0	0	0	0	0	0	0	0
CBM25	0	1	1	0	1	0	0	1	1	0	0	0	0	0	0	0	0	0	0	2	1	0	0	0	0	0	0	0	0	0	0	1	0	0	0	0	0	0	0	0	0	0	0	0	0	0	0	0	0
CBM26	3	3	3	3	3	2	3	3	2	3	4	3	0	2	0	3	3	3	3	3	3	2	3	3	3	3	0	0	2	2	2	2	2	2	3	3	3	3	1	3	3	3	3	2	1	3	3	3	3
CBM32	0	0	0	0	0	0	0	0	0	0	0	0	0	0	0	0	0	0	0	0	0	0	0	0	0	0	0	0	0	0	0	0	0	0	0	0	0	0	0	0	0	0	0	0	0	0	0	0	0
CBM34	0	0	0	0	0	0	0	0	0	0	0	0	0	0	0	0	0	0	0	0	0	0	0	0	0	0	0	0	0	0	0	0	0	0	0	0	0	0	0	0	0	0	0	0	0	0	0	0	0
CBM35	0	0	0	0	0	0	0	0	0	0	0	0	0	0	0	0	0	0	0	0	0	0	0	0	0	0	0	0	0	0	0	0	0	0	0	0	0	0	0	0	0	0	0	0	0	0	0	1	0
CBM41	1	1	1	1	1	1	1	1	1	1	1	1	2	2	2	1	2	2	2	2	1	1	1	2	2	1	1	2	2	1	2	1	1	1	2	2	2	2	2	2	3	2	2	2	2	2	1	2	2
CBM48	3	2	2	2	2	3	3	2	2	3	3	2	3	2	3	3	3	2	2	2	3	2	3	2	2	2	3	3	2	3	2	3	2	3	2	2	3	3	2	2	2	3	3	2	3	3	3	3	3
CBM50	0	0	0	0	0	0	0	0	0	0	0	0	0	0	0	0	0	0	0	0	0	0	0	1	0	0	0	0	0	0	0	0	0	0	0	0	0	0	0	0	0	0	0	0	0	0	0	0	0
CBM67	0	0	0	0	0	0	0	0	0	0	0	0	0	0	0	0	0	0	0	0	0	0	0	0	0	0	0	0	0	0	0	0	0	0	0	0	0	0	0	0	0	0	0	0	0	0	0	0	0
CBM74	1	1	1	1	1	1	1	1	1	1	1	1	0	1	0	1	1	1	1	1	1	1	1	1	1	1	0	0	1	1	1	1	1	2	1	1	1	1	1	1	1	1	1	1	1	1	1	1	1
CBM9	0	0	0	0	0	0	0	0	0	0	0	1	0	0	0	0	0	0	0	0	0	0	0	0	0	0	0	0	0	0	0	0	0	0	0	0	0	0	0	0	0	0	0	0	0	0	0	0	0
CE10	5	5	6	6	6	6	6	6	6	5	4	6	5	4	4	5	4	3	5	6	5	5	5	7	5	4	6	5	5	5	5	7	5	5	6	5	7	5	5	6	6	6	6	5	5	5	7	6	7
CE1	1	1	1	1	1	1	1	1	1	1	1	1	1	1	1	1	1	1	1	1	1	1	1	1	1	1	1	1	1	1	1	1	1	1	1	1	1	1	1	1	1	1	1	1	1	1	1	1	1
CE2	0	0	0	0	0	0	0	0	0	0	0	0	0	0	1	1	0	0	1	0	0	1	1	0	0	0	0	0	1	1	0	1	0	1	0	0	0	0	1	0	1	0	0	0	1	0	1	0	1
CE9	0	0	0	0	0	0	0	0	0	0	0	0	0	0	0	0	0	0	1	0	0	0	0	1	0	0	0	0	1	1	1	0	0	0	0	0	1	1	1	1	1	1	1	1	1	1	0	1	1
GH10	0	0	0	0	0	0	0	0	0	0	0	1	0	0	0	0	0	0	0	0	0	0	0	0	0	0	0	0	0	0	0	0	0	0	0	0	0	0	0	0	0	0	0	0	0	0	0	0	0
GH1	0	0	1	1	1	1	1	1	1	0	0	1	0	0	2	1	1	1	2	0	0	1	1	1	0	0	0	0	2	2	0	1	0	2	1	1	1	1	2	1	2	1	1	0	2	0	1	1	2
GH112	0	0	0	0	0	0	0	0	0	0	0	0	0	0	0	0	0	0	0	0	0	0	0	0	0	0	0	0	0	0	0	0	0	0	0	0	0	0	0	0	0	0	0	0	0	0	0	0	0
GH120	1	1	1	1	1	1	1	1	1	1	1	1	1	1	1	1	1	1	1	1	1	1	1	1	1	1	1	1	1	1	1	1	1	1	1	1	1	1	1	1	1	1	1	1	1	1	1	1	1
GH121	1	1	1	1	1	0	0	1	1	1	0	1	0	0	0	1	0	0	0	1	0	0	0	0	1	1	1	0	0	1	1	0	1	1	0	0	0	1	0	1	0	0	0	1	0	1	0	0	0
GH125	0	0	0	0	0	0	0	0	0	0	0	0	0	0	0	0	0	0	0	0	0	0	0	0	0	0	0	0	0	0	0	0	0	0	0	0	0	0	0	0	0	0	0	0	0	0	0	0	0
GH127	2	2	2	2	2	1	1	2	2	2	1	2	1	1	1	2	1	1	1	2	1	1	1	1	2	2	2	1	1	2	2	1	2	2	1	1	1	2	1	2	1	1	1	2	1	2	1	2	1
GH13	1	1	1	1	1	1	1	1	1	1	1	1	1	1	1	1	1	1	1	1	1	1	1	1	1	1	1	1	1	1	1	1	1	1	1	1	1	1	1	1	1	1	1	1	1	1	1	1	1
GH13_11	2	2	2	2	2	2	2	2	2	2	2	2	2	2	2	2	2	2	2	2	2	2	2	2	2	2	2	2	2	2	2	2	2	2	2	2	2	2	2	2	2	2	2	2	2	2	2	2	2
GH13_14	2	2	2	2	2	2	2	2	2	2	2	2	2	2	2	2	2	2	2	2	2	2	2	2	2	2	2	2	2	2	2	2	2	2	2	2	2	2	2	2	2	2	2	2	2	2	2	2	2
GH13_18	1	1	1	1	1	1	1	1	1	1	1	1	1	1	1	1	1	1	1	1	1	1	1	1	1	1	1	1	1	1	1	1	1	2	1	1	1	1	1	1	1	1	1	1	1	1	1	1	1
GH13_28	3	3	3	3	3	3	3	3	3	3	3	3	0	3	0	3	2	3	3	3	3	2	3	3	3	3	0	0	3	3	2	3	3	4	3	3	3	3	1	3	3	3	3	2	1	3	2	3	3
GH13_30	3	2	3	3	3	3	3	3	3	3	3	3	3	3	3	2	3	3	2	2	2	2	3	2	2	2	3	2	3	3	3	3	2	3	2	3	3	3	3	3	3	2	2	3	3	3	3	3	2
GH13_3	1	1	1	1	1	1	1	1	1	1	1	1	1	1	1	1	1	1	1	1	1	1	1	1	1	1	1	1	1	1	1	1	1	1	1	1	1	1	1	1	1	1	1	1	1	1	1	1	1
GH13_31	1	1	1	1	1	2	2	2	1	1	2	1	2	1	1	3	1	2	1	1	1	1	1	1	1	2	2	1	1	1	1	1	2	2	1	1	1	1	1	1	1	1	1	1	1	1	1	2	1
GH13_32	1	2	2	1	2	2	2	1	2	2	1	1	2	3	2	2	2	3	3	3	2	1	2	3	3	2	1	2	3	2	3	2	2	1	3	3	3	3	2	3	2	3	3	3	2	2	2	3	2
GH13_9	1	1	1	1	1	1	1	1	1	1	1	1	1	1	1	1	1	1	1	1	1	1	1	1	1	1	1	1	1	1	1	1	1	1	1	1	1	1	1	1	1	1	1	1	1	1	1	1	1
GH146	0	0	0	0	0	0	0	0	0	0	0	0	0	0	0	0	0	0	0	0	0	0	0	0	0	0	0	0	0	0	0	0	0	0	0	0	0	0	0	0	0	0	0	0	0	0	0	0	0
GH15	0	0	0	0	0	0	0	0	0	0	0	0	0	0	0	0	0	0	0	0	0	0	0	0	0	0	0	0	0	0	0	0	0	0	0	0	0	0	0	0	0	0	0	0	0	0	0	0	0
GH2	2	2	2	2	2	3	3	2	2	2	3	2	2	2	1	3	3	3	4	3	2	3	3	3	2	3	2	2	4	4	3	3	2	3	2	1	3	3	4	3	4	3	3	3	4	3	3	3	4
GH23	0	1	0	0	0	0	0	0	0	0	0	0	0	0	1	0	0	0	0	0	0	1	1	0	1	1	0	1	0	0	1	0	0	0	0	0	1	1	0	1	0	0	0	1	0	1	0	0	0
GH25	1	2	2	1	2	1	3	3	3	3	2	2	2	1	2	1	1	1	2	2	1	1	1	3	1	2	3	1	2	4	1	1	2	1	2	1	1	2	3	2	1	3	3	1	3	1	1	4	2
GH26	0	0	0	0	0	0	0	0	0	0	0	0	0	1	1	1	0	0	1	0	0	1	1	0	0	0	1	1	1	1	0	1	0	1	0	0	0	0	1	0	1	0	0	0	1	0	1	0	1
GH27	0	0	0	0	0	0	0	0	0	0	0	0	1	0	1	0	0	0	0	0	0	0	0	0	0	0	0	1	0	1	0	0	0	0	0	0	1	1	0	1	0	0	0	0	0	0	0	0	0
GH29	0	0	0	0	0	0	0	0	0	0	0	0	0	0	0	0	0	0	0	0	0	0	0	0	0	0	0	0	0	0	0	0	0	0	0	0	0	0	0	0	0	0	0	0	0	0	0	0	1
GH30_2	1	1	1	1	1	1	1	1	1	1	1	1	1	1	1	0	1	1	1	0	1	1	1	1	1	1	1	1	1	1	1	1	1	1	1	1	1	1	1	1	1	1	1	1	1	1	1	1	1
GH30_9	0	0	0	0	0	0	0	0	0	0	0	0	0	0	0	0	0	0	0	0	0	0	0	0	0	0	0	0	0	0	0	0	0	0	0	0	0	0	0	0	0	0	0	0	0	0	0	0	0
GH31	1	2	1	1	1	1	1	1	1	2	2	1	2	2	2	1	1	1	1	1	1	1	1	1	1	2	2	1	1	2	1	2	1	1	0	1	1	1	1	1	2	1	1	1	1	1	2	1	2
GH32	2	2	2	2	2	2	2	1	2	2	2	2	2	2	2	2	2	2	2	2	2	2	2	2	2	2	2	2	2	1	2	2	2	2	1	1	1	1	1	1	2	1	1	2	1	2	2	1	1
GH35	0	0	0	0	0	0	0	0	0	0	0	0	1	1	1	0	0	0	1	0	0	0	0	1	0	0	0	0	0	1	1	0	0	0	0	0	1	1	0	1	0	0	0	1	0	1	0	0	1
GH3	5	5	5	5	5	5	5	6	6	5	5	5	5	4	5	5	4	4	4	5	6	4	4	5	5	5	5	5	6	7	6	6	5	7	6	4	4	4	6	4	5	4	5	6	4	5	6	4	5
GH36	2	2	2	2	2	2	2	3	2	2	4	2	2	2	2	2	2	2	2	2	2	2	2	2	2	2	2	2	2	2	2	2	2	2	2	2	2	2	2	2	2	2	2	2	2	2	2	3	2
GH38	1	1	1	1	1	1	1	1	1	1	1	1	1	1	1	1	1	1	1	1	1	1	1	1	1	1	1	1	1	1	1	1	1	1	1	1	1	1	1	1	1	1	1	1	1	1	1	1	1
GH39	0	0	0	0	0	0	0	0	0	0	0	0	0	0	0	0	0	0	0	0	0	0	0	0	0	0	0	0	0	0	0	0	0	0	0	0	0	0	0	0	0	0	0	0	0	0	0	0	0
GH42	3	3	3	3	3	3	3	3	3	3	3	3	3	2	3	3	3	3	4	3	3	3	3	4	3	3	3	3	4	5	4	3	3	4	3	3	4	3	3	3	4	4	4	4	3	4	3	3	4
GH43	0	0	0	0	0	1	1	0	0	0	0	0	0	0	0	0	1	1	0	1	0	0	0	0	0	0	0	0	0	0	0	0	0	0	0	0	0	0	0	0	0	0	0	0	0	0	0	0	0
GH43_10	1	1	1	1	1	1	1	1	1	1	1	1	1	1	1	1	1	1	1	1	1	1	1	1	1	1	1	1	1	1	1	1	1	1	1	1	1	1	1	1	1	1	1	1	1	1	1	1	1
GH43_11	2	2	2	2	2	1	1	2	2	1	1	3	1	2	0	2	1	1	1	2	2	1	1	1	2	2	1	3	2	2	1	2	1	2	1	2	1	1	2	1	2	1	1	1	2	1	2	1	1
GH43_12	1	1	1	1	1	1	1	1	1	1	1	1	1	1	1	1	1	1	1	1	1	1	1	1	1	1	1	1	1	1	1	1	1	2	1	1	1	1	1	1	1	1	1	1	1	1	1	1	1
GH43_22	2	2	2	2	2	2	2	2	2	2	2	2	2	2	2	2	1	1	2	2	2	2	2	2	2	2	2	2	2	2	2	2	2	2	2	2	2	2	2	2	2	2	2	2	2	2	2	2	2
GH43_26	1	1	1	1	1	1	1	1	1	1	1	1	1	1	1	1	1	1	1	1	1	1	1	1	1	1	1	1	1	1	1	1	1	1	1	1	1	1	1	1	1	1	1	1	1	1	1	1	1
GH43_27	1	1	1	1	1	1	1	1	1	1	1	3	1	1	1	1	1	1	1	1	1	1	1	1	1	1	1	1	2	1	1	1	1	1	1	1	1	1	1	1	1	1	1	1	1	1	1	1	1
GH43_29	1	1	1	1	1	0	0	1	1	1	0	1	0	0	0	1	0	0	0	1	0	0	0	0	1	1	1	0	0	1	1	0	1	1	0	0	0	1	0	1	0	0	0	1	0	1	0	0	0
GH43_34	0	0	0	0	0	0	0	0	0	0	0	0	0	0	0	0	0	0	0	0	0	0	0	0	0	0	0	0	0	0	0	0	0	0	0	0	0	0	0	0	0	0	0	0	0	0	0	0	0
GH43_4	0	0	0	0	0	0	0	0	0	0	0	0	0	0	0	0	0	0	0	0	0	0	0	0	0	0	0	0	0	0	0	0	0	0	0	0	0	0	0	0	0	0	0	0	0	0	0	0	0
GH51	1	1	1	1	1	1	1	1	1	1	1	1	1	1	1	1	1	1	1	1	1	1	1	1	1	1	1	1	1	1	1	1	1	1	1	1	1	1	1	1	1	1	1	1	1	1	1	1	1
GH5_18	0	0	0	0	0	0	0	0	0	0	0	0	0	0	0	0	0	0	0	0	0	0	0	0	0	0	0	0	0	0	0	0	0	0	0	0	0	0	0	0	0	0	0	0	0	0	0	0	0
GH5_35	0	1	0	0	0	0	0	0	0	0	0	0	0	0	0	0	0	0	0	0	0	0	0	0	0	1	0	0	0	0	0	0	0	0	0	0	0	0	0	0	0	0	0	0	0	0	0	0	0
GH5_4	0	0	0	0	0	0	0	0	0	0	0	0	0	0	0	0	0	0	0	0	0	0	0	0	0	0	0	0	0	0	0	0	0	0	0	0	0	0	0	0	0	0	0	0	0	0	0	0	1
GH5_44	1	1	2	2	2	1	1	2	2	1	1	2	1	1	1	2	1	1	1	2	1	1	1	1	2	1	1	2	1	3	1	2	2	2	1	2	1	2	2	1	2	1	1	1	2	1	2	1	1
GH59	0	0	0	0	0	0	0	0	0	0	0	0	0	0	0	0	0	0	0	0	0	0	0	0	0	0	0	0	0	0	0	0	0	0	0	0	0	0	0	0	0	0	0	0	0	0	0	0	0
GH73	0	0	0	0	0	1	1	0	0	0	0	0	0	1	0	0	0	0	0	0	0	0	0	0	0	0	0	1	0	0	0	0	0	0	0	0	0	0	0	0	0	0	0	0	0	0	0	0	0
GH77	2	2	2	2	2	2	2	2	2	2	2	2	2	2	2	2	2	2	2	2	2	2	2	2	2	2	2	2	2	2	2	2	2	2	2	2	2	2	2	2	2	2	2	2	2	2	2	2	2
GH78	0	0	0	0	0	0	0	0	0	0	0	0	0	0	0	0	0	0	0	0	0	0	0	0	0	0	0	0	0	0	0	0	0	0	0	0	0	0	0	0	0	0	0	0	0	0	0	0	0
GH8	1	1	1	1	1	1	1	1	1	1	1	2	1	1	1	1	1	1	1	1	1	1	1	1	1	1	1	1	1	1	1	1	1	1	1	1	1	1	1	1	1	1	1	1	1	1	1	1	1
GH85	0	0	0	0	0	0	0	0	0	0	0	0	0	0	0	0	0	0	0	0	0	0	0	0	0	0	0	0	0	0	0	0	0	0	0	0	0	0	0	0	0	0	0	0	0	0	0	0	0
GH91	0	0	0	0	0	0	0	0	0	0	0	0	0	0	0	0	0	0	0	0	0	0	0	0	0	0	0	0	0	0	0	0	0	0	0	0	0	0	0	0	0	0	0	0	0	0	0	0	0
GH94	1	1	1	1	1	1	1	1	1	1	1	1	1	1	1	1	1	1	1	1	1	1	1	1	1	1	1	1	1	1	1	1	1	1	1	1	1	1	1	1	1	1	1	1	1	1	1	1	1
GH95	0	0	0	0	0	0	0	0	0	0	0	0	0	0	0	0	0	0	0	0	0	0	0	0	0	1	0	0	0	0	0	1	0	0	0	0	0	0	0	0	0	0	0	0	0	0	1	0	0
GT14	0	0	0	0	0	0	0	0	0	0	0	0	0	0	0	0	0	0	0	0	0	0	0	0	0	0	0	0	0	1	0	0	0	0	0	0	0	0	1	0	0	0	0	0	1	0	0	0	0
GT26	0	0	0	0	0	0	0	0	0	0	0	0	0	0	0	0	0	0	0	0	0	0	0	0	0	0	0	0	0	0	0	0	0	0	0	0	0	0	0	0	0	0	0	0	0	0	0	0	0
GT28	1	1	1	1	1	1	1	1	1	1	1	1	1	1	1	1	1	1	1	1	1	1	1	1	1	1	1	1	1	1	1	1	1	1	1	1	1	1	1	1	1	1	1	1	1	1	1	1	1
GT2_Glycos_transf_2	7	6	6	6	5	4	4	6	6	6	5	7	5	3	5	6	5	5	6	5	6	5	4	5	5	6	5	6	7	7	6	7	6	6	6	6	4	5	5	7	6	6	6	6	5	7	6	6	5
GT2_Glyco_tranf_2_3	1	1	1	1	1	2	2	1	1	1	2	1	1	2	1	1	2	2	1	2	1	2	2	1	2	1	1	1	1	1	1	1	1	1	1	1	2	1	2	1	1	1	1	1	2	1	1	1	1
GT2_Glyco_tranf_2_4	0	0	0	0	0	1	1	0	0	0	0	0	0	0	0	0	0	0	0	0	0	0	0	1	0	0	0	0	0	0	0	0	0	0	0	0	0	0	0	0	0	0	0	0	0	0	0	0	0
GT32	0	0	1	2	1	0	0	1	1	0	0	1	0	0	0	0	1	1	0	1	1	0	0	0	0	1	0	0	0	0	0	2	0	0	0	1	1	1	0	1	0	1	1	0	0	0	2	1	1
GT35	1	1	1	1	1	1	1	1	1	1	1	1	1	1	1	1	1	1	1	1	1	1	1	1	1	1	1	1	1	1	1	1	1	1	1	1	1	1	1	1	1	1	1	1	1	1	1	1	1
GT4	3	4	3	4	3	2	2	3	3	2	2	4	3	2	3	3	3	3	2	3	3	3	2	3	3	4	2	3	3	3	3	2	4	4	3	3	3	3	2	3	2	3	2	3	2	3	2	3	3
GT5	1	1	1	1	1	1	1	1	1	1	1	1	1	1	1	1	1	1	1	1	1	1	1	1	1	1	1	1	1	1	1	1	1	1	1	1	1	1	1	1	1	1	1	1	1	1	1	1	1
GT51	2	2	2	2	2	2	2	2	2	2	2	2	2	2	2	2	2	2	2	2	2	2	2	2	2	2	2	2	2	2	2	2	2	2	2	2	2	2	2	2	2	2	2	2	2	2	2	2	2
GT8	0	0	2	2	2	0	0	2	2	2	0	2	1	0	2	2	0	0	2	0	2	0	0	2	0	0	2	2	2	3	2	2	2	2	2	1	0	1	0	2	1	2	2	2	0	2	2	2	2
GT81	0	0	0	0	0	0	0	0	0	0	0	0	0	0	0	0	0	0	0	0	0	0	0	0	0	0	0	0	0	0	0	0	0	0	0	0	0	0	0	0	0	0	0	0	0	0	0	0	0
GT83	0	0	0	0	0	1	1	1	1	0	0	0	0	0	0	0	0	0	1	0	1	1	1	0	0	0	1	0	0	0	0	0	0	1	0	0	0	0	0	0	0	0	0	0	0	0	0	0	0
[truncated: 494 more columns]
