# Supplementary material for: Comparative Genomics and Adaptive Evolution of Bifidobacterium adolescentis in Geographically Distinct Human Gut Populations
Source: Foods. 2025 Aug 6;14(15):2747. doi: 10.3390/foods14152747 (PMC12345859; doi:10.3390/foods14152747)
Supplement: Supplementary file 1 [file foods-14-02747-s001.zip › Table S4 COG annotation results of 543 strains of B. adolescentis.xlsx]

## Sheet: Sheet1
Strain	R	O	S	J	D	L	P	H	M	E	T	C	G	V	Q	U	F	K	I	Z	B	N
BC102	72	25	82	84	13	61	22	45	24	116	47	19	94	8	17	9	30	23	11	1	1	2
BC106	76	23	87	84	13	65	23	46	27	123	49	19	102	9	18	15	31	24	12	1	2	5
BC112	73	23	87	85	11	61	24	45	28	114	49	19	95	10	17	14	31	24	10	1	1	4
BC113	72	22	86	84	11	60	24	45	26	112	49	19	94	11	18	14	31	24	10	1	1	4
BC115	73	22	87	85	10	61	24	45	27	114	48	18	95	12	17	14	31	24	10	1	1	4
BC117	71	25	84	82	11	54	22	46	37	115	48	18	92	12	19	14	30	24	10	1	1	4
BC118	73	25	90	84	11	55	22	47	41	118	50	19	92	12	19	14	30	24	10	1	1	4
BC121	75	23	92	84	13	69	24	45	29	114	49	19	96	12	19	16	31	28	11	1	1	4
BC123	74	23	91	85	12	68	23	44	32	114	49	19	93	13	19	16	31	28	11	1	1	4
BC128	77	25	86	84	11	69	22	48	29	110	48	19	100	8	17	16	31	24	10	1	2	3
BC139	80	24	97	85	15	72	22	49	30	122	51	19	105	10	20	15	31	25	13	1	2	3
BC21	75	25	90	86	12	66	23	44	29	123	50	19	98	11	19	15	31	25	11	1	1	4
BC25	84	24	88	86	11	55	19	46	33	121	51	19	99	9	21	9	32	23	10	1	3	1
BC29	70	22	79	79	11	51	18	43	29	117	45	19	90	9	19	13	31	24	8	0	3	4
BC38	64	21	69	81	10	49	19	39	25	111	39	18	84	10	16	10	33	20	6	1	1	0
BC54	77	25	87	86	12	56	23	44	26	114	49	19	99	11	19	14	30	22	11	1	1	4
BC63	76	24	80	85	11	59	19	45	41	117	50	19	92	10	20	9	32	23	11	1	1	1
BC64	75	24	76	85	10	53	19	45	37	116	51	19	90	10	21	9	35	23	11	1	1	1
BC66	81	23	87	86	11	60	23	45	31	115	52	19	100	10	19	10	31	25	11	1	1	3
BC69	72	21	80	86	12	54	23	43	37	116	49	19	91	9	22	10	31	25	10	1	1	2
BC74	76	24	87	85	10	60	23	44	30	117	47	19	90	11	18	11	31	22	10	1	1	3
BC85	74	26	94	85	13	58	24	47	26	112	46	19	98	10	19	15	31	26	12	1	1	5
BC89	74	26	94	87	12	60	24	47	26	114	46	19	99	10	19	15	30	26	12	1	1	5
BC92	78	22	86	85	10	56	23	43	34	115	50	19	95	10	18	13	31	24	11	1	1	5
BC93	75	24	93	85	11	56	23	44	31	117	52	18	99	9	18	14	31	24	11	1	1	4
BC95	75	26	83	84	12	59	23	47	28	125	51	19	103	10	19	14	31	24	10	1	2	4
FQ30-23	81	26	90	86	13	66	22	47	29	114	51	19	106	13	19	14	31	26	11	1	2	3
FQ53-20	77	22	82	85	12	59	19	44	32	119	43	19	86	9	21	14	33	23	11	1	1	2
GCA_001406735.1_13414_6_46	78	25	85	84	12	59	23	42	33	124	51	18	101	10	19	14	31	22	10	1	1	5
GCA_015548985.1_ASM1554898v1	80	27	92	85	11	64	23	48	28	122	48	19	109	15	18	13	32	25	11	1	2	3
GCA_015554265.1_ASM1555426v1	75	24	87	86	13	60	26	47	27	117	53	19	98	12	20	12	31	26	10	1	1	2
GCA_020686885.1_ASM2068688v1	80	24	86	85	11	73	22	45	28	114	46	19	94	12	21	14	31	25	11	1	2	4
GCA_027671425.1_ASM2767142v1	75	25	83	82	11	59	23	42	28	115	47	19	92	11	20	13	29	21	10	1	1	4
GCA_027690435.1_ASM2769043v1	79	26	96	86	13	68	25	49	30	131	52	20	116	11	21	15	34	26	15	1	1	5
GCA_039063605.1_ASM3906360v1	76	22	89	85	13	62	23	45	30	119	50	19	93	13	20	15	31	27	11	1	0	5
GCA_039067425.1_ASM3906742v1	72	20	83	84	10	59	21	44	35	123	45	19	84	11	17	12	31	23	11	1	1	4
GCA_039733765.1_ASM3973376v1	74	23	96	85	14	60	23	45	30	117	50	19	87	9	21	12	31	28	13	1	1	3
GCA_039733785.1_ASM3973378v1	72	24	86	84	14	62	23	45	30	117	51	19	90	11	21	13	29	27	11	1	1	3
GCA_039734205.1_ASM3973420v1	71	23	87	84	11	69	22	47	29	119	48	19	92	11	20	12	30	24	11	1	1	5
GCA_039754535.1_ASM3975453v1	75	24	88	84	14	59	23	46	31	119	51	19	92	11	21	12	30	27	11	1	1	3
GCA_039759795.1_ASM3975979v1	67	24	86	84	11	69	23	44	29	120	49	19	92	10	19	14	31	25	11	1	2	4
GCA_039759815.1_ASM3975981v1	79	22	91	86	10	71	24	44	38	123	47	19	88	16	21	17	31	24	12	1	1	5
GCA_039759855.1_ASM3975985v1	82	22	94	87	11	78	25	44	42	124	47	19	92	19	21	19	31	28	12	1	1	5
GCA_039760095.1_ASM3976009v1	75	24	87	86	13	60	26	47	27	117	53	19	98	12	20	12	31	26	10	1	1	2
GCA_039760135.1_ASM3976013v1	71	24	86	85	11	68	22	47	30	118	48	19	92	10	20	12	31	24	12	1	1	5
GCA_039760175.1_ASM3976017v1	76	24	87	86	13	60	26	47	28	119	54	19	99	12	19	12	31	26	10	1	1	2
GCA_040093485.1_ASM4009348v1	80	24	86	85	11	73	22	45	27	114	46	19	94	12	20	14	31	25	11	1	2	4
GCA_040911665.1_ASM4091166v1	71	24	87	81	8	66	21	44	37	117	50	18	88	15	16	14	30	24	9	1	1	3
GCA_040911685.1_ASM4091168v1	81	24	89	85	10	63	23	43	34	120	52	19	105	9	21	15	30	26	11	1	2	6
GCA_040911705.1_ASM4091170v1	81	24	91	85	11	61	22	43	33	122	52	19	104	9	21	15	30	26	11	1	2	6
GCA_040911765.1_ASM4091176v1	80	23	89	84	11	58	23	44	33	118	52	17	100	10	21	15	31	24	10	1	1	6
GCA_040917505.1_ASM4091750v1	80	26	86	85	10	61	24	47	30	122	52	19	102	13	21	11	31	21	12	1	2	4
GCA_040917565.1_ASM4091756v1	82	26	84	85	10	65	24	48	30	122	52	19	104	14	21	12	32	24	12	1	2	4
GCA_040917585.1_ASM4091758v1	82	25	84	83	11	62	24	48	29	121	50	19	103	13	21	11	31	24	11	1	2	3
GCA_040917605.1_ASM4091760v1	71	24	79	84	12	65	25	48	33	120	47	19	98	9	19	15	30	23	12	1	2	3
GCA_040917625.1_ASM4091762v1	70	24	81	83	12	66	27	46	33	120	49	19	99	9	19	15	30	23	12	1	2	4
GCA_040917645.1_ASM4091764v1	72	25	82	85	12	68	26	47	32	118	48	19	100	9	19	16	30	24	12	1	2	4
GCA_040917685.1_ASM4091768v1	69	23	81	84	12	67	26	48	32	122	47	19	101	9	19	16	31	22	11	0	2	4
GCA_040917705.1_ASM4091770v1	69	24	80	83	12	69	26	49	29	122	47	19	99	9	19	15	30	24	12	1	2	4
GCA_040917785.1_ASM4091778v1	72	21	88	85	12	69	24	45	37	124	51	19	95	15	19	17	31	28	12	1	1	5
GCA_040917985.1_ASM4091798v1	79	25	88	85	11	70	24	48	35	121	53	19	102	12	20	13	30	26	11	1	2	3
GCA_040921725.1_ASM4092172v1	73	24	80	84	10	59	23	45	30	120	46	20	86	13	19	14	31	21	11	1	1	5
GCA_040921745.1_ASM4092174v1	65	22	84	83	11	59	21	44	41	125	47	19	95	9	19	11	34	24	11	0	0	2
GCA_040921785.1_ASM4092178v1	75	24	87	85	12	63	24	46	34	119	50	19	94	13	21	15	29	25	11	1	2	5
GCA_040921805.1_ASM4092180v1	76	24	86	85	12	62	24	46	32	121	51	18	92	12	21	15	29	23	10	1	2	5
GCA_040921825.1_ASM4092182v1	67	20	87	81	11	58	22	44	38	121	46	19	94	10	18	10	31	25	12	0	1	1
GCA_040921845.1_ASM4092184v1	70	21	86	81	13	63	23	45	46	124	48	19	93	10	20	9	31	24	12	1	1	2
GCA_040921865.1_ASM4092186v1	66	22	85	83	11	65	18	41	45	123	49	19	91	10	21	10	31	24	10	0	1	2
GCA_040921885.1_ASM4092188v1	67	22	87	82	11	70	23	43	46	123	48	18	94	10	18	10	31	24	11	1	1	2
GCA_040927765.1_ASM4092776v1	72	22	84	84	10	63	24	44	35	125	49	19	99	9	21	10	30	23	11	0	1	2
GCA_040927985.1_ASM4092798v1	79	24	96	85	10	58	23	45	29	120	52	19	95	10	21	14	31	25	13	1	1	4
GCA_040928025.1_ASM4092802v1	83	25	99	83	11	61	25	47	30	125	52	19	94	10	21	16	30	26	13	1	1	4
GCA_046763255.1_ASM4676325v1	74	26	77	85	11	64	22	44	30	119	47	19	99	10	19	13	31	22	10	1	1	3
GCA_046763305.1_ASM4676330v1	76	25	98	85	10	58	22	48	34	129	46	19	95	11	19	12	31	22	13	1	1	3
GCA_046763345.1_ASM4676334v1	81	25	87	85	11	66	23	46	36	133	48	19	104	8	19	13	31	25	12	1	1	3
GCA_046763405.1_ASM4676340v1	73	23	87	84	14	77	22	45	28	120	51	19	95	10	18	14	31	26	11	1	2	4
GCA_049205335.1_ASM4920533v1	82	23	93	85	12	57	23	44	32	120	53	19	93	8	18	16	31	25	11	0	1	5
GCF_000010425.1_ASM1042v1	71	24	84	85	11	62	24	46	24	129	47	20	94	11	20	10	31	22	10	1	1	1
GCF_000741415.1_Bifste	80	24	99	86	11	69	24	46	33	121	48	19	88	14	16	15	31	24	12	1	1	4
GCF_000817995.1_ASM81799v1	72	25	90	85	11	67	23	45	28	121	49	19	95	13	20	13	31	25	11	1	2	5
GCF_001010915.1_ASM101091v1	76	23	87	85	11	64	22	46	39	124	51	19	90	10	19	13	31	24	12	1	2	4
GCF_001406215.1_13470_2_69	77	23	82	84	14	67	22	42	31	122	48	19	99	13	21	13	31	25	12	1	1	1
GCF_001406455.1_13414_6_8	74	23	88	85	11	64	23	46	29	127	48	19	101	10	19	13	29	22	11	1	3	3
GCF_001406735.1_13414_6_46	78	25	85	84	12	59	23	42	33	124	51	18	101	10	19	14	31	22	10	1	1	5
GCF_001756865.1_ASM175686v1	81	23	89	85	14	61	22	47	39	122	48	19	90	10	19	13	31	23	11	1	2	5
GCF_002075965.1_Bbif1892B	75	23	87	84	11	60	24	45	31	122	50	20	99	11	18	13	31	22	12	1	2	5
GCF_002107925.1_Bado42Bv1	74	24	89	85	11	62	24	45	34	120	54	20	103	13	21	13	31	25	10	1	1	5
GCF_002107955.1_Bado70Bv1	75	25	96	84	11	69	23	44	33	137	49	19	102	11	22	11	31	25	13	1	1	3
GCF_002107975.1_BadoAL124v1	81	24	94	85	12	52	22	45	29	130	51	19	109	9	20	8	31	23	11	1	2	0
GCF_002107995.1_BadoLMG10734v1	79	22	90	84	11	62	23	46	31	126	48	19	99	8	21	13	30	24	12	1	1	6
GCF_002108015.1_Bado487Bv1	86	23	95	85	15	69	22	47	39	123	51	19	102	13	19	20	31	28	12	1	1	5
GCF_002108035.2_ASM210803v2	77	23	90	84	12	71	19	45	32	122	45	19	97	11	18	13	32	23	11	1	1	0
GCF_002108045.1_BadoAD28v1	81	22	87	84	12	65	23	47	34	124	50	19	99	9	20	13	31	24	11	1	2	5
GCF_002108075.1_BadoAL462v1	76	24	83	84	12	60	22	49	29	121	51	19	97	11	19	14	31	22	11	1	2	4
GCF_002108095.1_BadoAD467v1	77	27	87	86	11	58	22	46	31	123	46	19	98	14	21	11	31	22	11	1	1	2
GCF_002108135.1_BadoLMG10733v1	71	24	86	85	11	60	24	46	24	130	47	20	94	11	18	10	31	22	10	1	1	1
GCF_002108165.1_BadoLMG188971	74	24	89	84	13	56	22	45	30	121	50	19	86	9	21	13	31	25	11	1	2	3
GCF_003030905.1_ASM303090v1	77	22	94	85	11	63	22	45	33	127	49	19	98	8	19	14	31	24	11	1	1	2
GCF_003429385.1_ASM342938v1	73	23	99	85	12	56	24	46	27	113	47	20	96	9	17	14	31	22	11	1	2	4
GCF_003436185.1_ASM343618v1	72	28	85	84	11	57	22	44	35	113	49	19	92	9	20	12	31	23	10	1	0	4
GCF_003437735.1_ASM343773v1	75	25	91	85	12	60	23	43	32	114	51	19	96	10	18	12	31	22	11	1	1	4
GCF_003437755.1_ASM343775v1	75	25	90	86	11	59	23	43	30	114	50	19	96	10	19	12	31	22	11	1	1	4
GCF_003437775.1_ASM343777v1	75	25	90	86	11	60	23	43	30	114	50	19	96	11	19	12	31	22	11	1	1	4
GCF_003457765.1_ASM345776v1	76	24	88	85	12	61	23	43	34	115	49	19	96	12	18	11	31	23	10	1	1	3
GCF_003458805.1_ASM345880v1	76	23	95	86	12	67	23	44	28	114	49	19	99	12	20	14	31	23	10	1	1	4
GCF_003462885.1_ASM346288v1	76	24	88	85	12	61	23	43	34	115	49	19	96	12	18	11	31	23	10	1	1	3
GCF_003462895.1_ASM346289v1	76	24	89	85	12	62	23	43	34	115	49	19	96	13	17	11	31	23	10	1	1	3
GCF_003464325.1_ASM346432v1	74	25	83	86	13	55	23	44	28	118	49	19	107	7	18	13	31	25	10	1	3	3
GCF_003465205.1_ASM346520v1	84	25	94	86	13	74	21	46	30	121	49	19	100	14	20	13	31	23	12	1	1	4
GCF_003466335.1_ASM346633v1	72	26	90	86	11	62	23	44	40	118	48	19	92	11	21	14	31	24	10	1	0	4
GCF_003467335.1_ASM346733v1	73	25	84	85	12	64	23	46	25	115	51	19	102	11	19	13	31	25	10	1	1	5
GCF_003468385.1_ASM346838v1	75	23	82	85	13	69	23	46	27	121	50	19	98	12	19	16	31	26	10	1	2	4
GCF_003469145.1_ASM346914v1	77	25	83	86	11	64	23	46	28	114	48	19	96	8	20	14	31	23	11	1	1	4
GCF_003472095.1_ASM347209v1	74	25	86	85	13	59	22	45	28	115	50	19	100	9	20	13	31	25	12	1	1	4
GCF_003472245.1_ASM347224v1	80	26	93	85	12	63	23	47	31	112	50	19	108	11	19	13	31	23	11	1	1	3
GCF_003472265.1_ASM347226v1	77	24	90	86	13	63	23	45	27	112	47	19	97	11	20	17	31	27	11	1	1	5
GCF_003473105.1_ASM347310v1	71	24	92	86	11	63	23	44	28	115	49	19	97	13	19	13	31	24	10	1	1	3
GCF_003473345.1_ASM347334v1	76	21	96	94	12	68	26	49	31	130	55	18	106	10	17	14	36	27	15	1	1	4
GCF_003856735.1_ASM385673v1	75	24	97	85	14	54	26	47	25	120	48	19	91	12	19	12	31	26	13	1	1	2
GCF_004167585.1_ASM416758v1	70	24	87	86	11	59	23	46	26	116	49	19	93	9	21	12	31	23	10	1	1	2
GCF_005845205.1_ASM584520v1	72	24	87	85	11	70	22	47	30	118	48	19	95	10	19	12	31	24	12	1	1	5
GCF_009075795.1_ASM907579v1	78	24	89	86	14	56	23	45	36	118	53	19	95	11	20	12	31	26	10	1	1	4
GCF_009075815.1_ASM907581v1	79	23	88	86	14	57	23	46	37	118	53	19	95	11	21	14	31	26	10	1	1	4
GCF_009075885.1_ASM907588v1	79	24	90	86	14	57	23	45	37	117	53	19	95	12	21	14	31	26	10	1	1	4
GCF_009075895.1_ASM907589v1	76	23	87	84	12	62	23	45	31	123	53	19	97	13	18	15	31	26	11	1	1	3
GCF_009075915.1_ASM907591v1	79	24	90	86	14	57	23	45	37	117	53	19	95	11	20	14	31	26	10	1	1	4
GCF_009075925.1_ASM907592v1	79	24	90	86	14	57	23	45	37	117	53	19	95	11	20	14	31	26	10	1	1	4
GCF_009075935.1_ASM907593v1	78	23	89	86	13	58	23	45	37	117	51	19	95	12	20	14	31	25	10	1	1	4
GCF_009075975.1_ASM907597v1	78	24	89	86	14	56	23	45	36	117	53	19	95	12	20	12	31	26	10	1	1	4
GCF_009075995.1_ASM907599v1	73	23	83	86	11	53	22	46	30	125	51	19	100	10	17	13	31	24	12	1	1	3
GCF_009076015.1_ASM907601v1	73	23	83	86	11	53	22	46	30	125	51	19	100	10	18	13	31	24	12	1	1	3
GCF_009076025.1_ASM907602v1	79	24	90	86	14	57	23	45	37	117	53	19	95	12	20	14	31	26	10	1	1	4
GCF_009076045.1_ASM907604v1	73	23	83	86	11	53	22	46	30	125	51	19	100	10	17	13	31	24	12	1	1	3
GCF_009076055.1_ASM907605v1	79	24	90	86	14	57	23	45	37	117	53	19	95	11	20	14	31	26	10	1	1	4
GCF_009076095.1_ASM907609v1	73	23	83	86	11	53	22	46	30	125	51	19	100	10	18	13	31	24	12	1	1	3
GCF_009076115.1_ASM907611v1	79	24	90	86	14	57	23	45	37	117	53	19	95	11	20	14	31	26	10	1	1	4
GCF_009076125.1_ASM907612v1	73	23	83	86	11	53	22	46	30	125	51	19	100	10	17	13	31	24	11	1	1	3
GCF_009076145.1_ASM907614v1	73	23	83	86	11	53	22	46	30	125	51	19	100	10	17	13	31	24	11	1	1	3
GCF_009076155.1_ASM907615v1	73	23	83	86	11	57	22	46	30	125	51	19	100	10	17	13	31	24	12	1	1	3
GCF_009076185.1_ASM907618v1	79	24	90	86	14	56	23	45	37	117	53	19	95	12	20	14	31	26	10	1	1	4
GCF_009076225.1_ASM907622v1	75	23	86	84	12	62	23	45	31	123	50	19	94	13	18	15	31	25	10	1	1	3
GCF_009076235.1_ASM907623v1	79	24	90	86	14	57	23	45	37	118	53	19	95	11	20	14	31	26	10	1	1	4
GCF_009076245.1_ASM907624v1	79	24	90	86	14	57	23	45	37	117	54	19	95	11	20	14	31	27	10	1	1	4
GCF_009076265.1_ASM907626v1	79	24	90	86	14	56	23	45	37	119	53	19	96	12	20	14	31	26	10	1	1	4
GCF_009076275.1_ASM907627v1	79	24	90	86	14	56	23	45	37	117	53	19	95	11	20	14	31	26	10	1	1	4
GCF_009076315.1_ASM907631v1	73	23	83	86	11	57	22	46	30	126	51	19	100	10	18	13	31	24	11	1	1	3
GCF_009076335.1_ASM907633v1	79	24	90	86	14	58	23	45	37	117	53	19	95	12	20	14	31	26	10	1	1	4
GCF_009076345.1_ASM907634v1	79	24	90	86	14	57	23	45	37	117	53	19	95	11	21	14	31	26	10	1	1	4
GCF_009076355.1_ASM907635v1	79	24	90	86	14	57	23	45	37	117	54	19	95	11	20	14	31	26	10	1	1	4
GCF_009076405.1_ASM907640v1	79	24	90	86	14	57	23	45	37	117	54	19	95	12	20	14	31	26	10	1	1	4
GCF_009076415.1_ASM907641v1	73	23	83	86	11	53	22	46	30	125	51	19	100	10	18	13	31	24	12	1	1	3
GCF_009076425.1_ASM907642v1	79	24	90	86	14	56	23	45	37	117	54	19	95	11	20	14	31	26	10	1	1	4
GCF_009076445.1_ASM907644v1	79	24	90	86	14	57	23	45	37	117	53	19	95	12	20	14	31	26	10	1	1	4
GCF_009076465.1_ASM907646v1	73	23	83	86	11	56	22	45	29	125	51	19	96	10	18	13	31	24	12	1	1	3
GCF_009076505.1_ASM907650v1	73	23	83	86	11	53	22	46	30	125	51	19	100	10	18	13	31	24	12	1	1	3
GCF_009076515.1_ASM907651v1	78	24	89	86	14	56	23	45	36	117	54	19	95	11	20	12	31	26	10	1	1	4
GCF_009076535.1_ASM907653v1	79	23	90	86	14	57	23	45	37	117	54	19	95	11	20	14	32	26	10	1	1	4
GCF_009076565.1_ASM907656v1	73	23	83	86	11	55	22	46	30	125	51	19	100	10	18	13	31	24	12	1	1	3
GCF_009076575.1_ASM907657v1	79	24	90	86	14	57	23	45	37	116	53	19	95	12	21	14	31	26	10	1	1	4
GCF_009076585.1_ASM907658v1	79	23	90	86	14	56	23	45	37	117	53	19	95	11	21	14	31	26	10	1	1	4
GCF_009076595.1_ASM907659v1	79	23	91	86	14	56	24	45	37	117	52	19	95	11	21	14	31	26	10	1	1	4
GCF_009076625.1_ASM907662v1	79	24	90	86	14	56	23	45	37	118	53	19	95	12	21	14	31	26	10	1	1	4
GCF_009076655.1_ASM907665v1	79	24	90	86	14	57	23	45	37	117	54	19	95	11	20	14	31	26	10	1	1	4
GCF_009076675.1_ASM907667v1	79	24	90	86	14	57	23	45	37	117	53	19	95	11	21	14	31	26	10	1	1	4
GCF_009076695.1_ASM907669v1	79	24	90	86	14	57	23	45	37	117	53	19	95	11	20	14	31	26	10	1	1	4
GCF_009076715.1_ASM907671v1	79	24	90	86	14	57	23	45	37	117	54	19	95	11	20	14	31	26	10	1	1	4
GCF_009076725.1_ASM907672v1	79	24	90	86	14	56	23	45	37	117	54	19	95	11	21	14	31	26	10	1	1	4
GCF_009076755.1_ASM907675v1	78	24	89	86	14	56	23	45	36	117	54	19	95	11	21	13	31	26	10	1	1	4
GCF_009076785.1_ASM907678v1	79	24	90	86	14	57	23	45	37	118	53	19	95	12	20	14	31	26	10	1	1	4
GCF_009076795.1_ASM907679v1	79	24	90	86	14	57	23	45	37	117	54	19	95	11	20	14	31	26	10	1	1	4
GCF_009076805.1_ASM907680v1	79	24	90	86	14	57	23	45	37	117	54	19	95	12	20	14	31	26	10	1	1	4
GCF_009076815.1_ASM907681v1	79	24	90	86	14	57	23	45	37	118	53	19	95	12	21	14	31	26	10	1	1	4
GCF_009076825.1_ASM907682v1	78	24	89	86	14	56	23	45	36	117	54	19	95	12	20	12	31	26	10	1	1	4
GCF_009076885.1_ASM907688v1	73	23	83	86	11	53	22	46	30	125	51	19	100	10	18	13	31	24	12	1	1	3
GCF_009076895.1_ASM907689v1	79	22	84	85	13	65	24	45	37	123	54	19	98	10	20	12	31	23	10	1	1	5
GCF_009076905.1_ASM907690v1	79	24	90	86	14	56	23	45	37	117	53	19	95	10	21	14	31	26	10	1	1	4
GCF_009076915.1_ASM907691v1	76	23	82	85	11	68	23	47	35	121	52	19	100	8	18	16	31	27	11	1	1	4
GCF_009076925.1_ASM907692v1	79	22	84	85	13	65	24	45	36	122	55	19	98	10	19	12	31	23	10	1	1	5
GCF_009076975.1_ASM907697v1	77	23	83	86	12	52	22	46	30	125	51	19	100	10	18	13	31	24	12	1	1	3
GCF_009076985.1_ASM907698v1	75	23	87	85	12	63	23	45	32	123	50	19	95	13	19	15	31	25	11	1	1	3
GCF_009077005.1_ASM907700v1	77	23	85	86	13	56	23	46	30	126	51	20	100	10	18	13	31	24	12	1	1	3
GCF_009077015.1_ASM907701v1	73	23	83	86	11	53	22	46	30	125	51	19	100	10	18	13	31	24	12	1	1	3
GCF_009077045.1_ASM907704v1	73	23	83	86	11	53	22	46	30	125	51	19	100	10	18	13	31	24	12	1	1	3
GCF_009077055.1_ASM907705v1	73	23	82	86	11	53	22	46	30	125	51	19	100	10	18	13	31	24	12	1	1	3
GCF_009077075.1_ASM907707v1	73	23	83	86	11	53	22	46	30	125	51	20	100	10	17	13	31	24	12	1	1	3
GCF_009077125.1_ASM907712v1	73	23	83	86	11	53	22	46	30	125	51	19	100	10	18	13	31	24	12	1	1	3
GCF_009077135.1_ASM907713v1	77	23	83	86	12	52	22	46	30	124	51	19	100	10	17	13	31	24	12	1	1	3
GCF_009077145.1_ASM907714v1	77	23	83	86	12	52	22	46	30	124	51	19	100	10	18	13	31	24	12	1	1	3
GCF_009077155.1_ASM907715v1	73	23	83	86	12	53	22	46	30	125	51	19	100	10	18	13	32	24	12	1	1	3
GCF_009077185.1_ASM907718v1	73	23	83	86	11	53	22	46	30	125	51	19	100	10	18	13	31	24	12	1	1	3
GCF_009077225.1_ASM907722v1	73	23	83	86	11	53	22	46	30	125	51	19	100	9	18	13	31	24	12	1	1	3
GCF_009077235.1_ASM907723v1	77	23	83	85	12	52	22	46	30	123	51	19	100	10	18	13	31	24	11	1	1	3
GCF_009077265.1_ASM907726v1	73	23	83	86	11	53	22	46	30	125	51	19	100	10	17	13	31	24	12	1	1	3
GCF_009077285.1_ASM907728v1	77	23	83	86	12	52	22	46	30	125	51	19	100	10	18	13	31	24	12	1	1	3
GCF_009077295.1_ASM907729v1	77	23	83	86	12	52	22	46	30	125	51	19	100	10	18	13	31	24	12	1	1	3
GCF_009077325.1_ASM907732v1	77	23	83	86	12	52	22	46	30	125	51	19	100	10	18	13	31	24	12	1	1	3
GCF_009077335.1_ASM907733v1	73	23	83	86	11	53	22	46	30	125	51	19	100	10	18	13	31	24	12	1	1	3
GCF_009077345.1_ASM907734v1	77	23	83	86	12	52	22	46	30	125	51	19	100	10	18	13	31	24	12	1	1	3
GCF_009077375.1_ASM907737v1	77	23	83	85	12	52	22	46	30	123	51	19	100	10	17	13	31	24	11	1	1	3
GCF_009077425.1_ASM907742v1	77	23	83	86	12	52	22	46	30	125	51	19	100	10	18	13	31	24	12	1	1	3
GCF_009077435.1_ASM907743v1	77	23	84	86	12	53	22	46	30	125	51	19	100	10	18	13	31	24	12	1	1	3
GCF_009077445.1_ASM907744v1	77	23	83	85	12	52	22	46	30	123	51	19	100	10	17	13	31	24	11	1	1	3
GCF_009077455.1_ASM907745v1	77	23	83	86	12	52	22	46	30	125	51	19	100	10	18	13	31	24	12	1	1	3
GCF_009077475.1_ASM907747v1	70	24	87	86	11	59	23	46	26	116	49	19	93	10	20	12	31	23	10	1	1	2
GCF_009077515.1_ASM907751v1	70	24	87	86	12	62	23	47	28	116	50	19	93	8	20	12	31	23	10	1	1	2
GCF_009077535.1_ASM907753v1	70	24	87	86	12	64	23	47	28	116	50	19	93	8	20	12	31	23	10	1	1	2
GCF_009077545.1_ASM907754v1	71	24	88	86	12	65	23	47	31	116	50	19	94	9	20	12	31	23	10	1	1	2
GCF_009077555.1_ASM907755v1	69	24	87	86	12	63	23	47	28	116	50	19	93	9	20	12	31	23	10	1	1	2
GCF_009077585.1_ASM907758v1	70	25	87	86	13	63	23	47	28	116	50	19	100	9	20	10	31	23	10	1	2	2
GCF_009077615.1_ASM907761v1	70	24	87	86	12	65	23	47	26	116	50	19	93	8	21	12	31	23	10	1	1	2
GCF_009077625.1_ASM907762v1	71	24	88	86	13	63	23	47	29	116	50	19	93	10	20	12	31	23	10	1	1	2
GCF_009077645.1_ASM907764v1	72	25	90	86	13	64	23	48	32	116	51	19	99	9	21	12	31	23	10	1	2	2
GCF_009077655.1_ASM907765v1	70	23	85	86	11	67	22	45	30	121	49	19	93	13	21	15	31	26	12	1	1	2
GCF_009077675.1_ASM907767v1	70	24	87	86	12	63	23	47	28	116	50	19	93	8	20	12	31	23	10	1	1	2
GCF_009077715.1_ASM907771v1	72	25	90	86	13	64	23	50	29	116	51	19	99	9	20	12	31	23	10	1	2	2
GCF_009077745.1_ASM907774v1	69	23	85	86	11	67	22	45	30	121	49	19	92	13	20	14	31	26	12	1	1	2
GCF_009077755.1_ASM907775v1	79	24	90	86	14	57	23	45	37	119	53	19	95	11	21	14	31	26	10	1	1	4
GCF_009077765.1_ASM907776v1	79	23	89	86	13	59	23	45	37	117	51	19	95	11	20	14	31	25	10	1	1	4
GCF_009077785.1_ASM907778v1	79	24	90	86	14	57	23	45	37	117	54	19	95	11	21	14	31	26	10	1	1	4
GCF_009077825.1_ASM907782v1	79	24	90	86	14	57	23	45	37	117	54	19	95	11	21	14	31	26	10	1	1	4
GCF_009077875.1_ASM907787v1	78	23	88	86	13	57	23	45	36	117	51	19	95	12	21	12	31	25	10	1	1	4
GCF_009077905.1_ASM907790v1	79	24	90	86	14	57	23	45	37	118	53	19	95	11	20	14	31	26	10	1	1	4
GCF_009077935.1_ASM907793v1	79	24	90	86	14	57	23	45	37	118	53	19	95	11	20	14	31	26	10	1	1	4
GCF_009078025.1_ASM907802v1	79	24	90	86	14	57	23	45	37	117	53	19	95	12	20	14	31	26	10	1	1	4
GCF_009078135.1_ASM907813v1	79	24	90	86	14	57	23	45	37	117	53	19	95	12	20	14	31	26	10	1	1	4
GCF_009078155.1_ASM907815v1	79	24	90	86	14	57	23	45	37	117	54	19	95	11	20	14	31	26	10	1	1	4
GCF_009078175.1_ASM907817v1	73	23	83	86	11	52	22	46	31	125	51	19	99	10	17	13	31	24	12	1	1	3
GCF_009078185.1_ASM907818v1	79	24	90	86	14	56	23	45	37	117	54	19	95	11	20	14	31	27	10	1	1	4
GCF_009078235.1_ASM907823v1	79	24	90	86	14	57	23	45	37	117	53	19	95	12	21	14	31	26	10	1	1	4
GCF_009078255.1_ASM907825v1	79	22	84	85	13	66	24	45	36	123	54	19	98	10	19	12	31	23	10	1	1	5
GCF_009093185.1_ASM909318v1	70	25	87	86	11	69	23	46	26	116	49	19	93	10	20	12	31	23	10	1	1	2
GCF_009093245.1_ASM909324v1	71	24	88	87	13	70	24	47	29	117	53	20	94	10	20	12	31	25	10	1	1	2
GCF_009093255.1_ASM909325v1	70	23	85	86	11	70	22	45	30	121	49	19	93	13	20	14	31	26	12	1	1	2
GCF_009093265.1_ASM909326v1	72	25	90	86	13	64	23	48	30	116	51	19	99	9	20	12	31	23	10	1	2	2
GCF_009093295.1_ASM909329v1	70	24	87	86	12	62	23	47	26	116	50	19	93	9	20	12	31	23	10	1	1	2
GCF_009093315.1_ASM909331v1	81	24	90	85	12	70	23	47	36	120	49	19	95	12	21	13	31	26	11	1	1	3
GCF_009093345.1_ASM909334v1	70	24	87	86	12	62	23	47	26	116	50	19	93	9	20	12	31	23	10	1	1	2
GCF_009093365.1_ASM909336v1	70	23	82	86	11	64	22	45	29	121	49	19	93	13	21	14	31	26	12	1	1	2
GCF_009093375.1_ASM909337v1	76	24	90	85	10	71	23	45	33	119	48	19	96	13	20	13	31	26	12	1	1	3
GCF_009093385.1_ASM909338v1	70	24	87	86	12	62	23	47	26	116	50	19	93	8	20	12	31	23	10	1	1	2
GCF_009093455.1_ASM909345v1	74	23	80	85	11	54	23	44	28	113	50	19	93	10	19	12	31	25	11	1	1	4
GCF_009093465.1_ASM909346v1	74	23	80	85	11	54	23	44	28	113	50	19	93	10	19	12	31	25	11	1	1	4
GCF_009093495.1_ASM909349v1	75	23	88	85	10	71	23	45	33	119	47	19	96	13	21	13	30	26	12	1	1	3
GCF_009093515.1_ASM909351v1	74	23	80	85	11	53	23	44	28	113	50	19	93	11	19	12	31	25	11	1	1	4
GCF_009093535.1_ASM909353v1	74	23	80	85	11	55	23	44	29	113	50	19	92	11	18	12	31	25	11	1	1	4
GCF_009093555.1_ASM909355v1	72	24	77	84	11	49	23	43	27	105	49	19	94	10	16	11	28	23	9	0	1	4
GCF_009093575.1_ASM909357v1	78	24	86	86	13	64	22	47	40	125	51	19	105	15	18	14	31	24	11	1	2	4
GCF_009093585.1_ASM909358v1	78	24	86	86	14	63	22	47	41	125	51	19	104	15	19	14	31	24	11	1	2	4
GCF_009093625.1_ASM909362v1	78	24	86	86	14	64	22	47	41	125	51	19	104	15	19	14	31	24	11	1	2	4
GCF_009093645.1_ASM909364v1	78	24	86	86	14	64	22	47	42	125	51	19	104	15	19	14	31	24	11	1	2	4
GCF_009093655.1_ASM909365v1	78	24	86	86	14	64	22	47	41	125	51	19	105	15	18	14	31	24	11	1	2	4
GCF_009093675.1_ASM909367v1	78	24	86	86	14	64	22	47	41	125	51	19	105	15	18	14	31	24	11	1	2	4
GCF_009093725.1_ASM909372v1	70	24	87	86	12	64	23	47	26	116	50	19	93	9	21	12	31	23	10	1	1	2
GCF_009093735.1_ASM909373v1	78	24	86	86	14	64	22	47	41	125	51	19	105	15	19	14	31	24	11	1	2	4
GCF_009093745.1_ASM909374v1	70	23	82	86	11	64	22	45	29	121	49	19	93	13	21	14	31	26	12	1	1	2
GCF_009093795.1_ASM909379v1	72	25	90	86	13	66	23	48	32	116	51	19	99	9	21	12	31	23	10	1	2	2
GCF_009093805.1_ASM909380v1	70	24	87	86	12	62	23	47	28	116	50	19	93	9	21	12	31	23	10	1	1	2
GCF_009093845.1_ASM909384v1	71	24	88	86	13	64	23	47	30	116	50	19	94	9	20	12	31	23	11	1	1	2
GCF_009093875.1_ASM909387v1	70	24	87	86	12	62	23	47	26	116	50	19	93	8	20	12	31	23	10	1	1	2
GCF_009093885.1_ASM909388v1	71	24	89	86	12	64	23	46	28	116	50	19	93	9	21	12	31	23	10	1	1	2
GCF_009093925.1_ASM909392v1	71	24	88	86	12	65	23	47	30	116	51	19	93	9	21	12	31	24	10	1	1	2
GCF_009093985.1_ASM909398v1	70	24	88	86	12	63	23	46	26	117	50	19	93	9	19	12	31	23	10	1	1	2
GCF_009094005.1_ASM909400v1	70	23	84	86	11	66	22	45	30	121	49	19	93	13	21	14	31	26	12	1	1	2
GCF_009094035.1_ASM909403v1	70	24	87	86	12	62	23	47	28	116	50	19	93	9	20	12	31	23	10	1	1	2
GCF_009094075.1_ASM909407v1	72	22	92	86	13	70	23	47	35	121	50	19	97	11	20	15	31	26	12	1	2	3
GCF_009094095.1_ASM909409v1	70	24	87	86	12	62	23	47	28	116	50	19	93	8	20	12	31	23	10	1	1	2
GCF_009094115.1_ASM909411v1	70	23	82	86	11	64	22	45	29	121	49	19	93	13	20	14	31	26	12	1	1	2
GCF_009094125.1_ASM909412v1	70	24	87	86	11	61	23	46	26	116	49	19	93	9	20	12	31	23	10	1	1	2
GCF_009094165.1_ASM909416v1	70	24	87	86	11	60	23	46	28	116	49	19	93	9	21	12	31	23	10	1	1	2
GCF_009094175.1_ASM909417v1	71	24	88	86	13	65	23	47	30	116	51	19	93	9	20	13	31	23	10	1	1	2
GCF_009094185.1_ASM909418v1	70	24	87	86	12	62	23	47	28	117	50	19	93	9	20	12	31	23	10	1	1	2
GCF_009094245.1_ASM909424v1	70	24	87	86	12	63	23	47	26	116	50	19	93	8	20	12	31	23	10	1	1	2
GCF_009094255.1_ASM909425v1	72	25	90	86	13	63	23	48	30	117	51	19	99	10	21	12	31	23	10	1	2	2
GCF_009094325.1_ASM909432v1	76	24	90	85	10	74	23	45	33	119	47	19	96	13	20	13	31	26	12	1	1	3
GCF_009094355.1_ASM909435v1	76	24	90	85	10	72	23	45	33	119	47	19	96	13	20	13	31	26	12	1	1	3
GCF_009094365.1_ASM909436v1	74	23	80	85	11	54	23	44	28	113	50	19	93	10	18	12	31	25	11	1	1	4
GCF_009094415.1_ASM909441v1	76	24	90	85	11	71	23	45	33	119	47	19	94	13	21	13	31	26	12	1	1	3
GCF_009094425.1_ASM909442v1	75	23	82	85	11	58	23	44	29	113	51	19	93	11	18	13	31	25	11	1	1	4
GCF_009094475.1_ASM909447v1	74	23	81	85	11	54	23	44	28	113	50	19	93	10	18	12	31	25	11	1	1	4
GCF_009094485.1_ASM909448v1	74	23	80	85	11	54	23	44	28	113	50	19	93	10	18	12	31	25	11	1	1	4
GCF_009094495.1_ASM909449v1	74	23	80	85	11	54	23	44	28	113	50	19	93	10	18	12	31	25	11	1	1	4
GCF_009094515.1_ASM909451v1	74	23	80	85	11	54	23	44	28	113	50	19	93	10	19	12	31	25	11	1	1	4
GCF_009094545.1_ASM909454v1	75	23	81	85	11	59	23	44	28	113	50	19	93	10	19	12	31	25	11	1	1	4
GCF_009094565.1_ASM909456v1	74	23	81	85	11	58	23	44	28	113	50	19	93	10	18	12	31	25	11	1	1	4
GCF_009094575.1_ASM909457v1	74	23	80	85	11	54	23	44	28	113	50	19	93	10	19	12	31	25	11	1	1	4
GCF_009094585.1_ASM909458v1	74	23	80	85	11	56	23	44	28	113	50	19	92	10	18	12	31	25	11	1	1	4
GCF_009094645.1_ASM909464v1	76	24	90	85	11	71	23	45	33	119	47	19	93	12	21	13	31	26	12	1	1	3
GCF_009094655.1_ASM909465v1	76	24	90	85	10	68	23	45	33	119	47	19	96	12	21	13	31	26	12	1	1	3
GCF_009094675.1_ASM909467v1	76	24	90	85	10	72	23	45	33	119	47	19	96	13	21	13	31	26	12	1	1	3
GCF_009094695.1_ASM909469v1	78	24	86	86	13	65	22	47	40	125	51	19	105	15	19	14	31	24	11	1	2	4
GCF_009094705.1_ASM909470v1	78	24	86	86	14	64	22	47	40	125	51	19	105	15	18	14	31	24	11	1	2	4
GCF_009094745.1_ASM909474v1	78	24	86	86	14	64	22	47	40	125	51	19	105	15	19	14	31	24	11	1	2	4
GCF_009094765.1_ASM909476v1	78	24	86	86	13	64	22	47	40	125	51	19	105	15	19	14	31	24	11	1	2	4
GCF_009094775.1_ASM909477v1	78	24	86	86	14	64	22	47	40	125	51	19	105	15	19	14	31	24	11	1	2	4
GCF_009094795.1_ASM909479v1	78	24	86	86	14	65	22	47	41	125	51	19	105	15	18	14	31	24	11	1	2	4
GCF_009094805.1_ASM909480v1	78	24	86	86	14	65	22	47	40	125	51	19	105	15	19	14	31	24	11	1	2	4
GCF_009094855.1_ASM909485v1	78	24	86	86	14	65	22	47	40	125	51	19	105	15	19	14	31	24	11	1	2	4
GCF_009094875.1_ASM909487v1	78	24	86	86	14	64	22	47	42	125	52	19	104	15	19	14	31	24	11	1	2	4
GCF_009094885.1_ASM909488v1	78	24	86	86	13	65	22	47	40	125	51	19	105	15	19	14	31	24	11	1	2	4
GCF_009094895.1_ASM909489v1	78	24	86	86	14	65	22	47	41	125	51	19	104	15	19	14	31	24	11	1	2	4
GCF_009094905.1_ASM909490v1	78	23	82	86	14	64	22	47	41	120	51	19	101	15	19	14	31	24	10	1	2	4
GCF_009094955.1_ASM909495v1	78	24	86	86	14	65	22	47	41	125	51	19	105	15	18	14	31	24	11	1	2	4
GCF_009094985.1_ASM909498v1	78	24	86	86	14	65	22	47	40	125	51	19	105	15	19	14	31	24	11	1	2	4
GCF_009095055.1_ASM909505v1	78	24	86	86	14	65	22	47	40	125	51	19	104	15	19	14	31	24	11	1	2	4
GCF_009095065.1_ASM909506v1	78	24	86	86	14	64	22	47	40	125	51	19	105	15	18	14	31	24	11	1	2	4
GCF_014385295.1_ASM1438529v1	74	23	92	85	11	69	23	44	32	121	49	19	97	15	18	14	31	27	11	1	1	4
GCF_014524935.1_ASM1452493v1	77	24	87	85	10	56	23	45	33	127	47	19	99	8	19	12	31	23	11	1	2	4
GCF_015547885.1_ASM1554788v1	77	25	86	86	13	61	23	48	40	121	52	19	104	13	20	12	31	25	11	1	1	4
GCF_015548665.1_ASM1554866v1	72	22	87	86	13	60	23	43	34	123	48	19	96	15	19	13	31	28	10	1	1	3
GCF_015548755.1_ASM1554875v1	72	24	87	85	11	70	22	47	30	118	48	19	95	10	19	12	31	24	12	1	1	5
GCF_015548985.1_ASM1554898v1	80	27	92	85	11	64	23	48	28	122	48	19	109	15	18	13	32	25	11	1	2	3
GCF_015549865.1_ASM1554986v1	72	25	84	86	11	75	22	45	32	117	49	19	101	12	18	17	31	28	11	1	2	5
GCF_015552825.1_ASM1555282v1	78	22	84	86	12	60	23	46	30	122	50	19	95	12	18	15	31	26	10	1	1	4
GCF_015553845.1_ASM1555384v1	76	23	88	85	14	61	23	47	33	122	47	19	91	8	19	13	31	25	12	1	2	3
GCF_015553925.1_ASM1555392v1	85	25	87	85	11	70	23	48	33	116	48	19	95	13	20	15	31	27	10	1	1	5
GCF_015553955.1_ASM1555395v1	77	24	89	85	12	59	23	47	26	122	47	19	99	13	21	13	31	23	11	1	2	3
GCF_015554265.1_ASM1555426v1	75	24	87	86	13	60	26	47	27	117	53	19	98	12	20	12	31	26	10	1	1	2
GCF_015555595.1_ASM1555559v1	76	23	87	85	11	54	23	45	29	122	51	19	99	8	20	14	31	25	11	1	0	4
GCF_015557595.1_ASM1555759v1	74	23	80	85	13	57	23	44	27	115	49	19	97	9	20	16	31	25	11	1	1	6
GCF_015557685.1_ASM1555768v1	74	25	82	85	12	54	22	47	29	119	48	19	102	9	20	13	31	23	12	1	2	5
GCF_015558085.1_ASM1555808v1	79	23	83	85	12	63	23	44	30	122	49	19	89	9	21	15	31	25	11	1	1	4
GCF_015558415.1_ASM1555841v1	74	24	79	85	12	68	22	44	29	118	46	19	88	11	20	12	31	24	11	1	1	2
GCF_015558565.1_ASM1555856v1	80	25	86	85	12	66	24	48	36	122	48	19	101	9	19	13	31	24	11	1	2	3
GCF_015558575.1_ASM1555857v1	78	24	84	86	14	68	22	50	25	119	48	19	92	10	20	12	31	25	12	1	2	2
GCF_015558745.1_ASM1555874v1	79	23	86	86	12	70	22	45	30	122	51	19	90	14	20	14	31	26	11	1	1	4
GCF_015559505.1_ASM1555950v1	71	25	87	85	12	68	23	45	30	120	49	19	93	10	18	14	31	26	11	1	2	4
GCF_015560095.1_ASM1556009v1	74	24	86	86	13	64	24	47	34	127	51	19	99	13	20	16	31	26	12	1	1	4
GCF_016069975.1_ASM1606997v1	80	25	91	84	11	64	23	47	34	123	49	20	102	9	21	9	31	23	10	1	1	2
GCF_017815835.1_ASM1781583v1	74	24	88	85	11	61	24	45	33	120	54	20	103	13	21	13	31	25	10	1	1	5
GCF_018785705.1_ASM1878570v1	77	25	88	84	12	61	23	47	28	127	48	19	98	9	22	13	31	25	12	1	2	5
GCF_018785715.1_ASM1878571v1	80	22	89	85	12	58	23	45	34	127	53	19	95	11	20	15	31	25	11	1	2	5
GCF_019041695.1_NA	77	23	103	85	11	55	19	44	25	121	44	19	86	10	22	8	32	21	11	1	2	0
GCF_019041975.1_NA	77	23	101	85	11	55	19	44	25	121	44	19	86	10	22	8	32	21	11	1	2	0
GCF_019042035.1_NA	77	23	104	85	11	55	19	44	26	121	45	19	86	10	22	8	32	21	11	1	2	0
GCF_019042045.1_NA	77	23	101	85	11	55	19	44	25	121	45	19	86	10	21	8	32	21	11	1	2	0
GCF_019127685.1_ASM1912768v1	78	24	83	86	13	69	22	47	34	120	51	19	98	11	18	16	31	29	12	1	1	4
GCF_019127775.1_ASM1912777v1	80	23	92	85	14	53	23	45	30	117	49	19	100	8	19	14	31	25	11	1	1	4
GCF_019127835.1_ASM1912783v1	79	23	92	85	14	53	23	45	31	117	46	19	98	8	20	14	31	24	11	1	1	4
GCF_019128025.1_ASM1912802v1	79	23	91	85	14	55	23	45	30	122	46	19	98	8	19	14	31	25	11	1	1	4
GCF_019129365.1_ASM1912936v1	82	25	98	85	14	60	24	47	41	121	49	19	103	10	20	13	30	24	11	1	1	5
GCF_019131675.1_ASM1913167v1	76	24	87	85	12	64	23	46	36	125	47	19	92	13	22	12	31	24	11	1	1	4
GCF_019734235.1_ASM1973423v1	73	22	100	85	11	63	24	44	28	116	49	19	95	11	18	14	31	24	12	1	1	4
GCF_019734295.1_ASM1973429v1	71	22	96	85	12	59	23	44	27	116	49	19	96	11	17	14	31	25	12	1	2	4
GCF_019972965.1_ASM1997296v1	87	24	91	85	13	63	22	48	30	120	50	19	99	15	21	15	31	25	12	1	1	3
GCF_020686885.1_ASM2068688v1	80	24	86	85	11	73	22	45	28	114	46	19	94	12	21	14	31	25	11	1	2	4
GCF_022133115.1_NA	83	25	99	85	14	59	24	47	44	122	50	19	106	9	20	13	30	24	11	1	1	5
GCF_022135325.1_NA	70	25	87	86	10	66	24	46	38	123	48	19	96	16	19	14	31	26	11	1	1	4
GCF_022135445.1_NA	70	25	87	86	10	66	24	46	38	123	48	19	96	16	19	14	31	26	11	1	1	4
GCF_022136605.1_NA	77	23	85	83	11	56	18	47	29	119	53	19	93	11	18	12	31	23	10	1	3	2
GCF_024460485.1_ASM2446048v1	76	24	95	86	15	80	23	46	40	125	47	19	96	14	19	15	31	31	11	1	1	3
GCF_024462145.1_ASM2446214v1	70	25	87	86	10	66	24	46	38	123	49	19	96	16	19	14	31	26	11	1	1	4
GCF_027659405.1_ASM2765940v1	72	25	82	85	13	54	23	45	35	120	48	19	96	11	20	14	31	26	11	1	1	4
GCF_027659485.1_ASM2765948v1	74	28	83	85	12	55	23	46	37	119	49	19	98	11	19	14	31	26	11	1	1	4
GCF_027659585.1_ASM2765958v1	72	25	82	85	12	54	23	45	35	120	48	19	96	11	20	14	31	26	11	1	1	4
GCF_027660605.1_ASM2766060v1	72	26	84	85	13	61	23	45	33	115	49	19	102	8	18	13	31	24	11	1	2	5
GCF_027661345.1_ASM2766134v1	72	26	84	85	13	63	23	45	33	115	49	19	102	8	18	13	31	24	11	1	2	5
GCF_027662625.1_ASM2766262v1	72	22	86	86	11	57	23	44	28	117	50	19	99	10	19	15	31	25	11	1	1	5
GCF_027663065.1_ASM2766306v1	74	24	78	85	13	59	23	49	48	118	52	19	94	8	19	12	31	24	10	1	3	4
GCF_027663325.1_ASM2766332v1	74	24	78	85	13	59	23	49	48	118	52	19	94	8	18	12	31	24	10	1	3	4
GCF_027664095.1_ASM2766409v1	78	25	98	85	13	62	24	48	30	114	48	19	102	12	19	13	31	22	12	1	2	5
GCF_027664355.1_ASM2766435v1	71	24	82	85	14	58	24	44	30	128	49	19	108	7	18	13	31	25	11	1	2	3
GCF_027664445.1_ASM2766444v1	71	24	82	85	14	58	24	44	30	128	49	19	108	7	18	13	31	25	11	1	2	3
GCF_027664845.1_ASM2766484v1	75	24	84	86	14	61	23	48	31	114	50	19	96	10	20	15	31	26	11	1	2	5
GCF_027664925.1_ASM2766492v1	77	25	88	87	12	52	19	45	36	125	48	19	94	9	21	13	32	27	11	1	2	3
GCF_027665025.1_ASM2766502v1	77	25	92	86	12	52	19	45	36	125	48	19	94	9	21	13	32	27	11	1	2	3
GCF_027665765.1_ASM2766576v1	72	25	89	86	11	62	23	45	27	121	49	19	96	11	20	15	31	25	11	1	2	5
GCF_027667065.1_ASM2766706v1	81	25	87	85	12	61	22	48	28	122	51	19	107	11	19	12	31	23	12	1	1	4
GCF_027667545.1_ASM2766754v1	77	24	84	86	11	66	23	48	43	110	48	19	98	10	21	15	31	23	10	1	1	5
GCF_027667565.1_ASM2766756v1	80	26	96	86	12	69	24	48	29	115	46	19	97	10	19	18	31	26	12	1	1	5
GCF_027667855.1_ASM2766785v1	80	26	96	86	12	69	24	48	29	115	46	19	97	10	19	18	31	26	12	1	1	5
GCF_027668055.1_ASM2766805v1	74	23	88	85	13	71	24	46	31	120	49	19	103	12	19	13	31	23	12	1	2	4
GCF_027669735.1_ASM2766973v1	75	23	95	85	12	64	23	45	29	114	49	19	97	9	22	15	31	22	12	1	2	5
GCF_027670265.1_ASM2767026v1	77	24	90	86	12	67	27	45	29	122	49	19	100	16	19	17	31	25	11	1	1	5
GCF_027671425.1_ASM2767142v1	75	25	83	82	11	59	23	42	28	115	47	19	92	11	20	13	29	21	10	1	1	4
GCF_027673835.1_ASM2767383v1	74	25	84	86	12	61	23	46	26	117	49	19	102	11	19	15	31	24	11	1	1	5
GCF_027674175.1_ASM2767417v1	74	25	85	86	12	62	23	46	26	117	49	19	102	11	19	15	31	24	11	1	1	5
GCF_027674505.1_ASM2767450v1	85	24	93	84	12	61	23	46	33	120	51	20	96	10	19	15	32	22	11	1	1	5
GCF_027674755.1_ASM2767475v1	84	24	92	85	13	63	23	46	34	120	51	20	96	10	20	15	32	24	11	1	1	5
GCF_027674825.1_ASM2767482v1	72	24	90	85	13	60	23	45	43	117	50	19	97	11	22	13	31	22	11	1	1	5
GCF_027674835.1_ASM2767483v1	84	24	92	85	13	62	23	46	34	120	51	20	96	10	20	15	32	24	11	1	1	5
GCF_027675045.1_ASM2767504v1	72	24	91	85	13	62	23	45	44	117	50	19	96	12	22	13	31	22	11	1	1	5
GCF_027675505.1_ASM2767550v1	74	23	82	84	12	54	24	44	43	117	51	19	110	7	19	12	31	24	11	1	2	2
GCF_027675705.1_ASM2767570v1	74	23	82	84	11	51	24	44	42	117	51	19	110	7	19	10	31	24	11	1	2	2
GCF_027677065.1_ASM2767706v1	76	26	95	86	11	63	22	46	28	120	50	18	95	10	20	14	31	25	13	1	1	4
GCF_027677245.1_ASM2767724v1	76	26	95	86	11	62	22	46	28	120	50	18	95	10	20	14	31	25	13	1	1	4
GCF_027678985.1_ASM2767898v1	82	23	93	85	11	61	24	45	40	127	51	19	99	13	21	16	31	24	11	1	1	7
GCF_027679025.1_ASM2767902v1	82	23	93	85	11	61	24	45	40	127	51	19	99	13	21	16	31	24	11	1	1	7
GCF_027679215.1_ASM2767921v1	82	23	93	85	11	62	24	45	40	127	51	19	99	13	20	16	31	24	11	1	1	7
GCF_027679275.1_ASM2767927v1	82	23	92	85	11	61	24	45	40	127	51	19	99	13	20	16	31	24	11	1	1	7
GCF_027679525.1_ASM2767952v1	82	23	93	85	11	61	24	45	40	127	51	19	99	13	20	16	31	24	11	1	1	7
GCF_027680115.1_ASM2768011v1	77	24	86	86	12	66	23	46	37	129	49	19	98	12	19	13	31	25	10	1	1	4
GCF_027680225.1_ASM2768022v1	76	22	88	86	12	66	23	45	37	130	50	19	99	12	20	13	31	25	10	1	1	4
GCF_027680245.1_ASM2768024v1	77	25	90	85	12	60	23	45	24	112	48	19	98	7	19	12	31	23	11	1	2	4
GCF_027680405.1_ASM2768040v1	78	25	90	86	12	64	23	45	26	112	48	19	98	8	19	13	31	25	11	1	2	4
GCF_027680425.1_ASM2768042v1	75	22	86	86	12	64	23	44	36	130	50	19	100	12	19	13	31	25	10	1	1	4
GCF_027680435.1_ASM2768043v1	77	25	90	86	12	60	23	45	24	112	48	19	98	7	19	12	31	23	11	1	2	4
GCF_027680445.1_ASM2768044v1	78	25	91	86	12	65	23	45	26	112	48	19	98	8	19	13	31	25	11	1	2	4
GCF_027682745.1_ASM2768274v1	78	27	86	85	14	59	23	45	31	120	48	19	98	8	21	14	31	24	10	1	1	4
GCF_027683145.1_ASM2768314v1	72	24	84	85	12	58	23	48	32	118	48	19	101	8	20	15	30	25	11	1	1	5
GCF_027683385.1_ASM2768338v1	72	23	87	85	12	66	23	44	29	115	49	19	96	11	17	16	31	25	10	1	0	4
GCF_027683605.1_ASM2768360v1	72	25	86	86	11	57	23	44	28	115	49	19	92	10	21	12	31	22	11	1	1	4
GCF_027686185.1_ASM2768618v1	74	25	87	85	11	59	23	44	28	121	49	19	98	13	20	14	31	24	11	1	1	4
GCF_027688555.1_ASM2768855v1	75	24	88	87	13	71	21	46	31	120	50	19	101	14	20	14	31	23	12	1	1	4
GCF_027688985.1_ASM2768898v1	78	25	91	86	12	65	23	45	26	112	48	19	98	8	19	13	31	25	11	1	2	4
GCF_027689035.1_ASM2768903v1	78	25	91	85	12	65	23	45	26	112	48	19	98	8	19	13	31	25	11	1	2	4
GCF_027689275.1_ASM2768927v1	76	22	87	86	12	66	23	45	37	131	50	19	99	12	20	13	31	25	10	1	1	4
GCF_027689355.1_ASM2768935v1	78	25	91	86	12	65	23	45	26	112	48	19	98	8	19	13	31	25	11	1	2	4
GCF_027690155.1_ASM2769015v1	75	22	83	86	12	64	23	44	29	113	49	19	103	12	20	14	31	25	11	1	2	4
GCF_027690405.1_ASM2769040v1	73	26	88	85	13	62	23	46	26	116	50	19	98	8	17	15	31	25	11	1	1	5
GCF_027690435.1_ASM2769043v1	79	26	96	86	13	68	25	49	30	131	52	20	116	11	21	15	34	26	15	1	1	5
GCF_027695025.1_ASM2769502v1	76	24	99	86	10	61	19	46	31	123	47	19	94	8	22	10	33	23	11	1	1	2
GCF_027695195.1_ASM2769519v1	77	22	76	85	10	58	18	46	25	121	50	19	89	8	19	8	32	21	11	1	1	1
GCF_027699045.1_ASM2769904v1	78	27	82	85	12	61	24	47	30	119	47	19	103	12	19	15	31	24	11	1	1	5
GCF_029340105.1_RC7_19002_UC	78	24	83	84	12	62	23	45	30	127	51	19	100	8	18	13	31	24	10	1	0	3
GCF_029340115.1_RC10_19003_HHC	74	23	87	85	13	68	23	45	33	130	48	19	100	8	20	15	33	26	11	1	2	3
GCF_029340235.1_RC12_19003_HHC	74	23	87	85	13	68	23	45	33	130	48	19	100	8	19	15	33	27	11	1	2	3
GCF_029855065.1_ASM2985506v1	74	23	87	86	12	83	23	47	35	122	49	19	98	15	18	16	31	29	10	1	1	4
GCF_036322895.1_ASM3632289v1	78	25	92	85	11	52	22	48	30	117	44	19	92	13	19	11	31	22	12	1	1	3
GCF_036814365.1_ASM3681436v1	76	27	91	85	12	60	24	47	36	115	51	19	97	10	18	16	31	25	12	1	1	4
GCF_036814965.1_ASM3681496v1	71	24	86	84	13	59	22	45	24	116	50	19	93	9	19	14	31	28	11	1	1	3
GCF_039063575.1_ASM3906357v1	76	22	89	85	12	59	23	45	29	129	53	19	100	8	19	14	31	24	10	1	1	5
GCF_039063605.1_ASM3906360v1	76	22	89	85	13	62	23	45	30	119	50	19	93	13	20	15	31	27	11	1	0	5
GCF_039067245.1_ASM3906724v1	75	23	87	85	11	58	23	44	31	126	47	19	100	11	18	12	31	23	12	1	2	4
GCF_039067425.1_ASM3906742v1	72	20	83	84	10	59	21	44	35	123	45	19	84	11	17	12	31	23	11	1	1	4
GCF_039733735.1_ASM3973373v1	78	23	86	86	13	62	25	46	37	120	53	19	104	17	19	11	31	26	11	1	1	3
GCF_039733765.1_ASM3973376v1	74	23	96	85	14	60	23	45	30	117	50	19	87	9	21	12	31	28	13	1	1	3
GCF_039733785.1_ASM3973378v1	72	24	86	84	14	62	23	45	30	117	51	19	90	11	21	13	29	27	11	1	1	3
GCF_039734185.1_ASM3973418v1	78	22	90	86	10	70	24	44	38	123	47	19	88	17	20	17	31	24	12	1	1	5
GCF_039734205.1_ASM3973420v1	71	23	87	84	11	69	22	47	29	119	48	19	92	11	20	12	30	24	11	1	1	5
GCF_039754455.1_ASM3975445v1	79	23	88	86	14	67	24	47	38	118	53	19	103	20	19	13	31	28	11	1	1	3
GCF_039754495.1_ASM3975449v1	73	26	84	81	14	55	21	44	29	112	49	19	87	11	19	13	31	27	9	1	1	3
GCF_039754515.1_ASM3975451v1	79	23	86	86	14	68	24	47	38	120	53	19	104	20	20	12	30	28	11	1	1	3
GCF_039754535.1_ASM3975453v1	75	24	88	84	14	59	23	46	31	119	51	19	92	11	21	12	30	27	11	1	1	3
GCF_039754595.1_ASM3975459v1	71	25	84	85	14	58	22	46	28	112	50	19	87	12	20	10	31	26	11	1	1	3
GCF_039759755.1_ASM3975975v1	80	24	90	86	11	67	23	46	36	123	47	19	96	15	22	15	31	25	12	1	1	4
GCF_039759795.1_ASM3975979v1	67	24	86	84	11	69	23	44	29	120	49	19	92	10	19	14	31	25	11	1	2	4
GCF_039759815.1_ASM3975981v1	79	22	91	86	10	71	24	44	38	123	47	19	88	16	21	17	31	24	12	1	1	5
GCF_039759835.1_ASM3975983v1	86	25	88	85	11	71	23	48	36	117	48	19	95	13	19	17	30	27	10	1	1	5
GCF_039759855.1_ASM3975985v1	82	22	94	87	11	78	25	44	42	124	47	19	92	19	21	19	31	28	12	1	1	5
GCF_039759895.1_ASM3975989v1	86	25	87	85	11	71	23	48	35	117	48	19	95	13	19	17	31	27	10	1	1	5
GCF_039759915.1_ASM3975991v1	79	22	91	86	10	71	24	44	38	123	46	19	89	16	20	17	31	24	12	1	1	5
GCF_039759935.1_ASM3975993v1	86	25	88	85	11	70	23	48	35	117	48	19	95	13	19	17	31	27	10	1	1	5
GCF_039759955.1_ASM3975995v1	86	25	89	85	11	69	23	48	35	117	48	19	94	13	19	17	31	27	10	1	1	5
GCF_039759975.1_ASM3975997v1	79	23	86	83	13	75	23	46	33	120	51	19	98	11	18	13	31	26	11	1	0	2
GCF_039759995.1_ASM3975999v1	78	23	86	84	13	76	23	47	33	122	51	19	98	11	19	13	31	26	11	1	1	2
GCF_039760015.1_ASM3976001v1	71	24	86	85	11	68	22	47	30	119	47	19	92	10	20	12	31	24	12	1	1	5
GCF_039760035.1_ASM3976003v1	72	24	87	85	11	71	22	47	30	119	48	19	92	10	20	12	31	24	12	1	1	5
GCF_039760055.1_ASM3976005v1	70	24	86	85	11	69	22	47	30	119	48	19	92	9	20	12	31	24	12	1	1	5
GCF_039760075.1_ASM3976007v1	72	24	87	85	11	69	22	46	30	119	48	19	92	10	20	12	31	23	12	1	1	5
GCF_039760095.1_ASM3976009v1	75	24	87	86	13	60	26	47	27	117	53	19	98	12	20	12	31	26	10	1	1	2
GCF_039760115.1_ASM3976011v1	72	24	87	84	11	70	22	47	30	119	48	19	92	10	19	12	31	24	12	1	1	5
GCF_039760135.1_ASM3976013v1	71	24	86	85	11	68	22	47	30	118	48	19	92	10	20	12	31	24	12	1	1	5
GCF_039760155.1_ASM3976015v1	76	24	87	86	13	60	26	47	27	117	54	19	99	12	20	12	31	26	10	1	1	2
GCF_039760175.1_ASM3976017v1	76	24	87	86	13	60	26	47	28	119	54	19	99	12	19	12	31	26	10	1	1	2
GCF_039830185.1_ASM3983018v1	77	25	91	85	11	52	22	48	30	116	44	19	92	11	19	11	31	22	12	1	1	3
GCF_040092835.1_ASM4009283v1	77	24	90	85	12	60	24	45	29	131	49	20	92	11	19	14	32	25	11	1	2	4
GCF_040092935.1_ASM4009293v1	78	22	87	86	10	62	23	46	35	128	49	19	90	12	20	15	31	25	11	1	1	5
GCF_040093435.1_ASM4009343v1	83	24	82	85	13	59	22	43	26	114	48	19	87	10	19	12	31	24	11	1	1	3
GCF_040093485.1_ASM4009348v1	80	24	86	85	11	73	22	45	27	114	46	19	94	12	20	14	31	25	11	1	2	4
GCF_040094355.1_ASM4009435v1	77	22	87	86	10	62	23	46	35	128	49	19	90	12	21	15	31	25	11	1	1	5
GCF_040097245.1_ASM4009724v1	75	23	97	85	11	58	23	45	32	121	49	19	98	11	20	14	31	23	13	1	1	4
GCF_040097985.1_ASM4009798v1	74	25	88	85	13	56	23	46	30	122	48	19	97	13	17	14	31	23	11	1	1	4
GCF_040098265.1_ASM4009826v1	78	21	98	85	11	59	23	45	30	123	47	19	88	9	18	14	31	23	13	1	1	4
GCF_040911565.1_ASM4091156v1	83	24	92	86	11	65	22	46	32	124	49	19	101	9	21	15	31	23	11	1	2	6
GCF_040911585.1_ASM4091158v1	73	22	89	85	10	61	24	45	31	124	50	19	97	13	18	14	31	24	12	1	2	4
GCF_040911605.1_ASM4091160v1	70	22	85	85	11	62	22	45	34	122	49	19	93	13	19	14	31	24	12	1	1	4
GCF_040911625.1_ASM4091162v1	75	24	88	85	12	56	24	47	32	124	49	19	97	13	17	15	31	24	12	1	2	5
GCF_040911645.1_ASM4091164v1	71	22	87	85	10	59	24	46	31	124	48	19	97	13	18	14	31	24	12	1	2	4
GCF_040911665.1_ASM4091166v1	71	24	87	81	8	66	21	44	37	117	50	18	88	15	16	14	30	24	9	1	1	3
GCF_040911685.1_ASM4091168v1	81	24	89	85	10	63	23	43	34	120	52	19	105	9	21	15	30	26	11	1	2	6
GCF_040911705.1_ASM4091170v1	81	24	91	85	11	61	22	43	33	122	52	19	104	9	21	15	30	26	11	1	2	6
GCF_040911765.1_ASM4091176v1	80	23	89	84	11	58	23	44	33	118	52	17	100	10	21	15	31	24	10	1	1	6
GCF_040917505.1_ASM4091750v1	80	26	86	85	10	61	24	47	30	122	52	19	102	13	21	11	31	21	12	1	2	4
GCF_040917525.1_ASM4091752v1	81	26	86	85	10	63	24	48	30	122	52	19	101	13	20	12	31	24	12	1	2	4
GCF_040917545.1_ASM4091754v1	81	26	86	85	10	63	24	48	28	122	52	19	102	13	20	12	31	24	12	1	2	4
GCF_040917565.1_ASM4091756v1	82	26	84	85	10	65	24	48	30	122	52	19	104	14	21	12	32	24	12	1	2	4
GCF_040917585.1_ASM4091758v1	82	25	84	83	11	62	24	48	29	121	50	19	103	13	21	11	31	24	11	1	2	3
GCF_040917605.1_ASM4091760v1	71	24	79	84	12	65	25	48	33	120	47	19	98	9	19	15	30	23	12	1	2	3
GCF_040917625.1_ASM4091762v1	70	24	81	83	12	66	27	46	33	120	49	19	99	9	19	15	30	23	12	1	2	4
GCF_040917645.1_ASM4091764v1	72	25	82	85	12	68	26	47	32	118	48	19	100	9	19	16	30	24	12	1	2	4
GCF_040917665.1_ASM4091766v1	71	23	80	85	12	69	25	47	33	119	47	18	98	9	18	15	31	24	12	0	2	4
GCF_040917685.1_ASM4091768v1	69	23	81	84	12	67	26	48	32	122	47	19	101	9	19	16	31	22	11	0	2	4
GCF_040917705.1_ASM4091770v1	69	24	80	83	12	69	26	49	29	122	47	19	99	9	19	15	30	24	12	1	2	4
GCF_040917725.1_ASM4091772v1	74	22	86	85	12	65	24	44	36	123	48	19	92	15	17	13	31	25	12	1	2	3
GCF_040917745.1_ASM4091774v1	74	23	85	85	12	70	23	43	36	123	49	19	92	15	18	15	31	28	12	1	2	3
GCF_040917755.1_ASM4091775v1	72	22	88	85	12	69	24	45	37	124	51	19	95	15	18	17	31	28	12	1	1	5
GCF_040917785.1_ASM4091778v1	72	21	88	85	12	69	24	45	37	124	51	19	95	15	19	17	31	28	12	1	1	5
GCF_040917805.1_ASM4091780v1	81	23	90	86	12	75	24	45	31	123	54	19	93	15	19	15	31	27	11	1	1	3
GCF_040917825.1_ASM4091782v1	73	23	85	85	12	69	24	44	35	123	49	19	95	15	18	15	31	28	12	1	2	3
GCF_040917845.1_ASM4091784v1	78	24	96	85	13	64	23	45	42	128	49	19	107	10	20	11	30	25	13	1	1	3
GCF_040917865.1_ASM4091786v1	72	23	93	84	11	64	23	44	34	129	49	19	109	10	19	10	30	24	13	1	1	2
GCF_040917885.1_ASM4091788v1	77	23	96	85	13	64	23	45	43	128	49	19	107	10	19	11	30	25	13	1	1	3
GCF_040917905.1_ASM4091790v1	81	24	86	84	13	69	24	48	26	120	53	19	97	10	20	15	31	29	13	1	2	3
GCF_040917925.1_ASM4091792v1	78	24	85	84	12	63	24	48	25	120	53	19	97	9	20	13	31	27	13	1	2	3
GCF_040917945.1_ASM4091794v1	78	24	88	83	15	65	24	46	40	124	54	19	96	9	20	17	31	27	11	1	1	5
GCF_040917965.1_ASM4091796v1	79	25	88	85	10	67	24	46	31	121	52	19	102	12	21	13	31	26	11	1	2	3
GCF_040917985.1_ASM4091798v1	79	25	88	85	11	70	24	48	35	121	53	19	102	12	20	13	30	26	11	1	2	3
GCF_040917995.1_ASM4091799v1	79	24	88	84	15	64	24	47	41	124	54	19	98	9	19	17	31	27	12	1	1	5
GCF_040918025.1_ASM4091802v1	81	25	89	85	12	70	24	48	35	121	54	19	102	12	20	13	31	25	11	1	2	3
GCF_040918045.1_ASM4091804v1	79	25	88	85	10	67	24	47	31	122	52	19	101	11	21	13	31	26	11	1	2	3
GCF_040921725.1_ASM4092172v1	73	24	80	84	10	59	23	45	30	120	46	20	86	13	19	14	31	21	11	1	1	5
GCF_040921745.1_ASM4092174v1	65	22	84	83	11	59	21	44	41	125	47	19	95	9	19	11	34	24	11	0	0	2
GCF_040921785.1_ASM4092178v1	75	24	87	85	12	63	24	46	34	119	50	19	94	13	21	15	29	25	11	1	2	5
GCF_040921805.1_ASM4092180v1	76	24	86	85	12	62	24	46	32	121	51	18	92	12	21	15	29	23	10	1	2	5
GCF_040921825.1_ASM4092182v1	67	20	87	81	11	58	22	44	38	121	46	19	94	10	18	10	31	25	12	0	1	1
GCF_040921845.1_ASM4092184v1	70	21	86	81	13	63	23	45	46	124	48	19	93	10	20	9	31	24	12	1	1	2
GCF_040921865.1_ASM4092186v1	66	22	85	83	11	65	18	41	45	123	49	19	91	10	21	10	31	24	10	0	1	2
GCF_040921885.1_ASM4092188v1	67	22	87	82	11	70	23	43	46	123	48	18	94	10	18	10	31	24	11	1	1	2
GCF_040927705.1_ASM4092770v1	80	26	88	85	10	64	24	48	31	122	53	19	106	13	20	12	31	24	12	1	2	4
GCF_040927725.1_ASM4092772v1	73	22	85	84	10	70	24	45	37	125	49	19	97	11	20	14	31	25	11	1	1	2
GCF_040927765.1_ASM4092776v1	72	22	84	84	10	63	24	44	35	125	49	19	99	9	21	10	30	23	11	0	1	2
GCF_040927785.1_ASM4092778v1	73	22	85	84	10	70	24	43	37	125	49	19	99	11	20	14	31	25	11	1	1	2
GCF_040927805.1_ASM4092780v1	80	23	92	85	11	63	24	44	29	126	50	19	100	8	22	11	31	24	11	1	1	4
GCF_040927825.1_ASM4092782v1	73	22	85	84	10	70	24	44	37	125	49	19	99	11	20	14	31	25	11	1	1	2
GCF_040927845.1_ASM4092784v1	73	22	85	84	10	69	24	44	37	125	49	19	99	11	21	14	31	25	11	1	1	2
GCF_040927865.1_ASM4092786v1	84	22	84	85	11	70	24	44	31	123	51	19	98	12	22	12	31	24	12	1	1	3
GCF_040927885.1_ASM4092788v1	83	22	84	85	11	70	24	43	31	123	51	19	98	12	21	12	31	24	12	1	1	3
GCF_040927905.1_ASM4092790v1	84	22	84	85	11	70	24	44	31	123	51	19	98	12	22	12	31	24	12	1	1	3
GCF_040927925.1_ASM4092792v1	79	24	96	85	10	59	23	45	29	120	51	19	96	10	21	14	31	25	13	1	1	4
GCF_040927945.1_ASM4092794v1	84	22	84	85	11	70	24	44	31	123	51	19	98	12	22	12	31	24	12	1	1	3
GCF_040927965.1_ASM4092796v1	84	22	84	85	11	70	24	44	31	123	51	19	98	12	21	12	31	24	12	1	1	3
GCF_040927985.1_ASM4092798v1	79	24	96	85	10	58	23	45	29	120	52	19	95	10	21	14	31	25	13	1	1	4
GCF_040928025.1_ASM4092802v1	83	25	99	83	11	61	25	47	30	125	52	19	94	10	21	16	30	26	13	1	1	4
GCF_042855145.1_ASM4285514v1	77	24	88	86	13	68	23	48	28	118	49	19	96	13	20	17	30	26	11	1	1	5
GCF_046763255.1_ASM4676325v1	74	26	77	85	11	64	22	44	30	119	47	19	99	10	19	13	31	22	10	1	1	3
GCF_046763305.1_ASM4676330v1	76	25	98	85	10	58	22	48	34	129	46	19	95	11	19	12	31	22	13	1	1	3
GCF_046763345.1_ASM4676334v1	81	25	87	85	11	66	23	46	36	133	48	19	104	8	19	13	31	25	12	1	1	3
GCF_046763385.1_ASM4676338v1	80	23	88	85	11	69	23	46	30	129	50	19	99	13	19	16	32	28	11	1	1	4
GCF_046763405.1_ASM4676340v1	73	23	87	84	14	77	22	45	28	120	51	19	95	10	18	14	31	26	11	1	2	4
GCF_046763425.1_ASM4676342v1	70	26	82	84	12	59	23	47	29	129	50	19	97	11	18	14	31	26	11	1	1	4
GCF_049191445.1_ASM4919144v1	73	23	86	85	12	66	23	46	35	121	50	19	95	16	18	16	31	27	11	1	2	4
GCF_049191855.1_ASM4919185v1	75	24	81	86	11	63	22	44	35	125	51	19	98	11	20	13	31	27	11	1	1	3
GCF_049205335.1_ASM4920533v1	82	23	93	85	12	57	23	44	32	120	53	19	93	8	18	16	31	25	11	0	1	5
GCF_049309805.1_ASM4930980v1	76	22	88	85	12	57	24	46	37	122	50	19	97	10	20	14	31	24	12	1	1	5
GCF_049309845.1_ASM4930984v1	77	24	84	86	11	60	22	46	33	122	48	19	98	12	21	13	31	24	11	1	1	5
GCF_049309885.1_ASM4930988v1	72	22	82	85	15	64	24	45	38	120	50	19	96	13	21	14	31	26	11	1	1	4
GCF_049309905.1_ASM4930990v1	80	26	93	86	15	68	24	47	42	119	50	19	97	9	20	15	31	27	11	1	1	5
GCF_049309925.1_ASM4930992v1	76	27	84	85	12	60	18	45	29	117	51	19	92	16	19	12	31	24	11	1	1	3
GCF_049309945.1_ASM4930994v1	75	24	96	86	11	61	21	46	36	118	47	19	105	10	20	11	31	24	12	1	1	1
GCF_049309965.1_ASM4930996v1	75	22	83	83	11	59	23	46	29	126	53	19	103	14	20	12	31	24	11	1	0	4
GCF_049309985.1_ASM4930998v1	74	24	80	84	11	69	22	47	27	115	48	19	95	19	19	12	31	24	10	1	2	2
GCF_049310005.1_ASM4931000v1	76	24	79	85	11	57	22	45	29	117	51	19	92	13	21	11	31	24	10	1	2	3
GCF_902386735.1_UHGG_MGYG-HGUT-02395	72	25	90	85	11	67	23	45	28	121	49	19	95	13	20	13	31	25	11	1	2	5
	75.7348	23.7514	87.2947	85.1915	11.9926	61.8674	22.8877	45.6206	32.4751	120.166	49.9134	18.9963	96.8564	11.081	19.477	13.3297	30.9834	24.5985	11.0331	0.972376	1.26519	3.59853	849.087
	0.0891956	0.0279729	0.10281	0.100333	0.0141242	0.0728635	0.0269556	0.0537291	0.0382471	0.141524	0.0587849	0.0223727	0.114071	0.0130505	0.0229387	0.0156988	0.0364903	0.0289706	0.0129941	0.0011452	0.00149006	0.00423812
	R	O	S	J	D	L	P	H	M	E	T	C	G	V	Q	U	F	K	I	Z	B	N
