# Supplementary material for: Comparative Genomics and Adaptive Evolution of Bifidobacterium adolescentis in Geographically Distinct Human Gut Populations
Source: Foods. 2025 Aug 6;14(15):2747. doi: 10.3390/foods14152747 (PMC12345859; doi:10.3390/foods14152747)
Supplement: Supplementary file 1 [file foods-14-02747-s001.zip › Table S5 Identification information of CRISPR-Cas Systemn for B. adolescentis.xlsx]

## Sheet: Sheet1
Strain	Continent	Best_type
GCF_000010425.1_ASM1042v1	Type Strain	I-C
BC102	Asia	I-C
BC106	Asia	I-G
BC112	Asia	II-A
BC113	Asia	II-A
BC115	Asia	II-A
BC117	Asia	II-A
BC118	Asia	II-A
BC121	Asia	II-A
BC123	Asia	II-A
BC128	Asia	I-G
BC21	Asia	II-A
BC25	Asia	I-G
BC29	Asia	I-G
BC54	Asia	I-G
BC63	Asia	I-C
BC64	Asia	I-C
BC66	Asia	II-A
BC69	Asia	I-G
BC85	Asia	I-E
BC89	Asia	I-E
BC92	Asia	II-A
BC93	Asia	II-A
BC95	Asia	I-G
FQ53-20	Asia	I-C
GCA_027671425.1_ASM2767142v1	Asia	I-C
GCA_027690435.1_ASM2769043v1	Asia	I-E
GCF_003429385.1_ASM342938v1	Asia	I-G
GCF_003436185.1_ASM343618v1	Asia	I-E
GCF_003437735.1_ASM343773v1	Asia	I-G
GCF_003437755.1_ASM343775v1	Asia	I-G
GCF_003437775.1_ASM343777v1	Asia	I-G
GCF_003457765.1_ASM345776v1	Asia	II-A
GCF_003462885.1_ASM346288v1	Asia	II-A
GCF_003462895.1_ASM346289v1	Asia	II-A
GCF_003464325.1_ASM346432v1	Asia	I-G
GCF_003465205.1_ASM346520v1	Asia	I-C
GCF_003466335.1_ASM346633v1	Asia	II-A
GCF_003467335.1_ASM346733v1	Asia	I-C
GCF_003468385.1_ASM346838v1	Asia	I-G
GCF_003469145.1_ASM346914v1	Asia	I-G
GCF_003472095.1_ASM347209v1	Asia	I-C
GCF_003472245.1_ASM347224v1	Asia	I-G
GCF_003472265.1_ASM347226v1	Asia	I-G
GCF_003473105.1_ASM347310v1	Asia	I-G
GCF_003473345.1_ASM347334v1	Asia	I-G
GCF_014385295.1_ASM1438529v1	Asia	II-A
GCF_019734235.1_ASM1973423v1	Asia	II-A
GCF_019734295.1_ASM1973429v1	Asia	II-A
GCF_027659405.1_ASM2765940v1	Asia	I-E
GCF_027659485.1_ASM2765948v1	Asia	I-E
GCF_027659585.1_ASM2765958v1	Asia	I-E
GCF_027660605.1_ASM2766060v1	Asia	I-C
GCF_027661345.1_ASM2766134v1	Asia	I-C
GCF_027662625.1_ASM2766262v1	Asia	I-G
GCF_027663065.1_ASM2766306v1	Asia	I-G
GCF_027663325.1_ASM2766332v1	Asia	I-G
GCF_027664095.1_ASM2766409v1	Asia	I-E
GCF_027664355.1_ASM2766435v1	Asia	I-G
GCF_027664445.1_ASM2766444v1	Asia	I-G
GCF_027664845.1_ASM2766484v1	Asia	I-E
GCF_027667065.1_ASM2766706v1	Asia	I-G
GCF_027667545.1_ASM2766754v1	Asia	I-G
GCF_027667565.1_ASM2766756v1	Asia	I-E
GCF_027667855.1_ASM2766785v1	Asia	I-E
GCF_027668055.1_ASM2766805v1	Asia	I-C
GCF_027669735.1_ASM2766973v1	Asia	I-G
GCF_027670265.1_ASM2767026v1	Asia	I-G
GCF_027671425.1_ASM2767142v1	Asia	I-G
GCF_027673835.1_ASM2767383v1	Asia	I-C
GCF_027674175.1_ASM2767417v1	Asia	I-C
GCF_027674505.1_ASM2767450v1	Asia	I-C
GCF_027674755.1_ASM2767475v1	Asia	I-C
GCF_027674825.1_ASM2767482v1	Asia	I-G
GCF_027674835.1_ASM2767483v1	Asia	I-C
GCF_027675045.1_ASM2767504v1	Asia	I-G
GCF_027675505.1_ASM2767550v1	Asia	I-G
GCF_027675705.1_ASM2767570v1	Asia	I-G
GCF_027680245.1_ASM2768024v1	Asia	I-C
GCF_027680435.1_ASM2768043v1	Asia	I-C
GCF_027682745.1_ASM2768274v1	Asia	II-A
GCF_027683145.1_ASM2768314v1	Asia	II-A
GCF_027683385.1_ASM2768338v1	Asia	II-A
GCF_027683605.1_ASM2768360v1	Asia	I-G
GCF_027686185.1_ASM2768618v1	Asia	I-G
GCF_027688555.1_ASM2768855v1	Asia	I-C
GCF_027688985.1_ASM2768898v1	Asia	I-C
GCF_027689035.1_ASM2768903v1	Asia	I-C
GCF_027689275.1_ASM2768927v1	Asia	I-C
GCF_027689355.1_ASM2768935v1	Asia	I-C
GCF_027690155.1_ASM2769015v1	Asia	I-C
GCF_027690405.1_ASM2769040v1	Asia	I-E
GCF_027690435.1_ASM2769043v1	Asia	I-C
GCF_027695025.1_ASM2769502v1	Asia	I-C
GCF_027695195.1_ASM2769519v1	Asia	I-C
GCF_036814965.1_ASM3681496v1	Asia	I-C
GCF_039830185.1_ASM3983018v1	Asia	I-E
GCF_042855145.1_ASM4285514v1	Asia	I-G
GCF_027680405.1_ASM2768040v1	Asia	I-C
GCF_027680445.1_ASM2768044v1	Asia	I-C
GCF_027699045.1_ASM2769904v1	Asia	I-E
GCA_020686885.1_ASM2068688v1	Europe	I-G
GCA_040093485.1_ASM4009348v1	Europe	I-G
GCA_046763345.1_ASM4676334v1	Europe	I-C
GCA_046763405.1_ASM4676340v1	Europe	I-C
GCA_049205335.1_ASM4920533v1	Europe	II-A
GCF_001010915.1_ASM101091v1	Europe	I-G
GCF_001756865.1_ASM175686v1	Europe	I-C
GCF_002075965.1_Bbif1892B	Europe	I-G
GCF_002107955.1_Bado70Bv1	Europe	I-G
GCF_002107975.1_BadoAL124v1	Europe	II-A
GCF_002107995.1_BadoLMG10734v1	Europe	II-A
GCF_002108075.1_BadoAL462v1	Europe	I-G
GCF_002108135.1_BadoLMG10733v1	Europe	I-C
GCF_014524935.1_ASM1452493v1	Europe	II-A
GCF_016069975.1_ASM1606997v1	Europe	I-G
GCF_018785705.1_ASM1878570v1	Europe	I-E
GCF_029340105.1_RC7_19002_UC	Europe	I-C
GCF_040092935.1_ASM4009293v1	Europe	II-A
GCF_040093435.1_ASM4009343v1	Europe	I-G
GCF_040094355.1_ASM4009435v1	Europe	II-A
GCF_040097245.1_ASM4009724v1	Europe	I-C
GCF_040098265.1_ASM4009826v1	Europe	II-A
GCF_046763345.1_ASM4676334v1	Europe	I-C
GCF_046763405.1_ASM4676340v1	Europe	I-C
GCF_049191445.1_ASM4919144v1	Europe	II-A
GCF_049191855.1_ASM4919185v1	Europe	I-G
GCF_049205335.1_ASM4920533v1	Europe	II-A
GCF_040093485.1_ASM4009348v1	Europe	I-G
GCA_039067425.1_ASM3906742v1	North America	I-C
GCA_039733765.1_ASM3973376v1	North America	II-A
GCA_039759815.1_ASM3975981v1	North America	II-A
GCA_039759855.1_ASM3975985v1	North America	II-A
GCA_039760095.1_ASM3976009v1	North America	I-E
GCA_039760175.1_ASM3976017v1	North America	I-E
GCA_040911685.1_ASM4091168v1	North America	II-A
GCA_040911705.1_ASM4091170v1	North America	II-A
GCA_040911765.1_ASM4091176v1	North America	II-A
GCA_040917605.1_ASM4091760v1	North America	II-A
GCA_040917625.1_ASM4091762v1	North America	II-A
GCA_040917645.1_ASM4091764v1	North America	II-A
GCA_040917685.1_ASM4091768v1	North America	II-A
GCA_040917705.1_ASM4091770v1	North America	II-A
GCA_040921725.1_ASM4092172v1	North America	II-A
GCF_009076915.1_ASM907691v1	North America	I-C
GCF_009093315.1_ASM909331v1	North America	II-A
GCF_009093575.1_ASM909357v1	North America	I-G
GCF_009093585.1_ASM909358v1	North America	I-G
GCF_009093625.1_ASM909362v1	North America	I-G
GCF_009093645.1_ASM909364v1	North America	I-G
GCF_009093655.1_ASM909365v1	North America	I-G
GCF_009093675.1_ASM909367v1	North America	I-G
GCF_009093735.1_ASM909373v1	North America	I-G
GCF_009094695.1_ASM909469v1	North America	I-G
GCF_009094705.1_ASM909470v1	North America	I-G
GCF_009094745.1_ASM909474v1	North America	I-G
GCF_009094765.1_ASM909476v1	North America	I-G
GCF_009094775.1_ASM909477v1	North America	I-G
GCF_009094795.1_ASM909479v1	North America	I-G
GCF_009094805.1_ASM909480v1	North America	I-G
GCF_009094855.1_ASM909485v1	North America	I-G
GCF_009094875.1_ASM909487v1	North America	I-G
GCF_009094885.1_ASM909488v1	North America	I-G
GCF_009094895.1_ASM909489v1	North America	I-G
GCF_009094905.1_ASM909490v1	North America	I-G
GCF_009094955.1_ASM909495v1	North America	I-G
GCF_009094985.1_ASM909498v1	North America	I-G
GCF_009095065.1_ASM909506v1	North America	I-G
GCF_015548665.1_ASM1554866v1	North America	I-E
GCF_015548985.1_ASM1554898v1	North America	I-E
GCF_015549865.1_ASM1554986v1	North America	I-C
GCF_015553845.1_ASM1555384v1	North America	I-G
GCF_015553955.1_ASM1555395v1	North America	I-E
GCF_015554265.1_ASM1555426v1	North America	I-E
GCF_015557595.1_ASM1555759v1	North America	I-G
GCF_015557685.1_ASM1555768v1	North America	I-G
GCF_015558085.1_ASM1555808v1	North America	I-C
GCF_015558565.1_ASM1555856v1	North America	I-E
GCF_015558575.1_ASM1555857v1	North America	I-C
GCF_015558745.1_ASM1555874v1	North America	I-C
GCF_019041695.1_NA	North America	I-C
GCF_019041975.1_NA	North America	I-C
GCF_019042035.1_NA	North America	I-C
GCF_019042045.1_NA	North America	I-C
GCF_019127685.1_ASM1912768v1	North America	I-C
GCF_019127775.1_ASM1912777v1	North America	II-A
GCF_019127835.1_ASM1912783v1	North America	II-A
GCF_019128025.1_ASM1912802v1	North America	II-A
GCF_019129365.1_ASM1912936v1	North America	I-G
GCF_019131675.1_ASM1913167v1	North America	I-C
GCF_022133115.1_NA	North America	I-G
GCF_022135325.1_NA	North America	II-A
GCF_022135445.1_NA	North America	II-A
GCF_022136605.1_NA	North America	I-G
GCF_024462145.1_ASM2446214v1	North America	II-A
GCF_029855065.1_ASM2985506v1	North America	I-C
GCF_039063575.1_ASM3906357v1	North America	II-A
GCF_039067425.1_ASM3906742v1	North America	I-C
GCF_039733765.1_ASM3973376v1	North America	II-A
GCF_039759815.1_ASM3975981v1	North America	II-A
GCF_039759855.1_ASM3975985v1	North America	II-A
GCF_039759915.1_ASM3975991v1	North America	II-A
GCF_039760095.1_ASM3976009v1	North America	I-E
GCF_039760155.1_ASM3976015v1	North America	I-E
GCF_039760175.1_ASM3976017v1	North America	I-E
GCF_040911565.1_ASM4091156v1	North America	II-A
GCF_040911585.1_ASM4091158v1	North America	II-A
GCF_040911605.1_ASM4091160v1	North America	II-A
GCF_040911625.1_ASM4091162v1	North America	II-A
GCF_040911645.1_ASM4091164v1	North America	II-A
GCF_040911685.1_ASM4091168v1	North America	II-A
GCF_040911705.1_ASM4091170v1	North America	II-A
GCF_040911765.1_ASM4091176v1	North America	II-A
GCF_040917605.1_ASM4091760v1	North America	II-A
GCF_040917625.1_ASM4091762v1	North America	II-A
GCF_040917645.1_ASM4091764v1	North America	II-A
GCF_040917665.1_ASM4091766v1	North America	II-A
GCF_040917685.1_ASM4091768v1	North America	II-A
GCF_040917705.1_ASM4091770v1	North America	II-A
GCF_040917725.1_ASM4091772v1	North America	II-A
GCF_040917845.1_ASM4091784v1	North America	I-G
GCF_040917865.1_ASM4091786v1	North America	I-G
GCF_040917885.1_ASM4091788v1	North America	I-G
GCF_040917905.1_ASM4091790v1	North America	I-E
GCF_040917925.1_ASM4091792v1	North America	I-E
GCF_040917945.1_ASM4091794v1	North America	II-A
GCF_040917995.1_ASM4091799v1	North America	II-A
GCF_040921725.1_ASM4092172v1	North America	II-A
GCF_040927805.1_ASM4092780v1	North America	II-A
GCF_049309845.1_ASM4930984v1	North America	I-E
GCF_049309905.1_ASM4930990v1	North America	II-A
GCF_049309965.1_ASM4930996v1	North America	I-G
GCF_049309985.1_ASM4930998v1	North America	I-C
GCF_039734185.1_ASM3973418v1	North America	II-A
GCF_009095055.1_ASM909505v1	North America	I-G
GCA_015548985.1_ASM1554898v1	North America	II-A
GCA_015554265.1_ASM1555426v1	North America	I-G
